# Supplementary material for: Dimethyl [hydr­oxy(2-nitro­phen­yl)meth­yl]phospho­nate
Source: Acta Crystallogr Sect E Struct Rep Online. 2009 Feb 21;65(Pt 3):o562. doi: 10.1107/S1600536809005467 (PMC2968685; doi:10.1107/S1600536809005467)
Supplement: Supplementary file 1 [file e-65-0o562-sup1.cif]

##############################################################################
###                                                                        ###
###        Electronic paper (Acta Crystallographica Section E)             ###
###                                                                        ###
##############################################################################
#                                                                            #
# This CIF contains the data in a paper accepted for publication in Acta     #
# Crystallographica Section E. It conforms to the requirements of Notes      #
# for Authors for Section E, and has been peer reviewed under the auspices   #
# of the IUCr Commission on Journals.                                        #
#                                                                            #
# Full details of the Crystallographic Information File format               #
# are given in the paper "The Crystallographic Information File (CIF):       #
# a New Standard Archive File for Crystallography" by S. R. Hall, F. H.      #
# Allen and I. D. Brown [Acta Cryst. (1991), A47, 655-685].                  #
#                                                                            #
# The current version of the core CIF dictionary is obtainable from          #
# ftp://ftp.iucr.org/pub/cif_core.dic. The current version number is 2.4.    #
#                                                                            #
# Software is freely available for graphical display of the structure(s) in  #
# this CIF.  For information consult the CIF home page http://www.iucr.org/  #
# cif/home.html                                                              #
#                                                                            #
# This file may be used for bona fide research purposes within the           #
# scientific community so long as proper attribution is given to the journal # 
# article from which it was obtained.                                        #
#                                                                            #
##############################################################################
                                             
data_global
_audit_creation_method     ?
_journal_date_recd_electronic     2009-02-14
_journal_date_accepted     2009-02-16
_journal_name_full     'Acta Crystallographica, Section E'
_journal_year     2009
_journal_volume     65
_journal_issue      3
_journal_page_first     o562
_journal_page_last     o562
_journal_paper_category     QO
_journal_coeditor_code     AT2724
_publ_contact_author
;Muhammad Nawaz Tahir
University of Sargodha
Department of Physics
Sargodha
Pakistan
;
_publ_contact_author_email     'dmntahir_uos@yahoo.com'
_publ_contact_author_fax     '0092 48 32 22 121'
_publ_contact_author_phone     '0092 48 92 30 170'
_publ_section_title
;
Dimethyl [(<i>S</i>)-hydroxy(2-nitrophenyl)methyl]phosphonate
;
loop_
    _publ_author_name
    _publ_author_address
    'Tahir, M. Nawaz'
;
Department of Physics
University of Sargodha
Sargodha
Pakistan
;
    'Nurcan Acar'
;
Department of Chemistry
Faculty of Science
University of Ankara
Ankara
Turkey
;
    'Hamza Yilmaz'
;
Department of Chemistry
Faculty of Science
University of Ankara
Ankara
Turkey
;
    'Muhammad Ilyas Tariq'
;
Department of Chemistry
University of Sargodha
Sargodha
Pakistan
;
    '\"Ulk\"u, Din\,cer'
;
Department of Physics Engineering
Hacettepe University
Beytepe 06532
Ankara
Turkey
;
data_I
_chemical_name_systematic
;
Dimethyl [(<i>S</i>)-hydroxy(2-nitrophenyl)methyl]phosphonate
;
_chemical_formula_moiety     'C9 H12 N O6 P'
_chemical_formula_sum     'C9 H12 N O6 P'
_chemical_formula_iupac     'C9 H12 N O6 P'
_chemical_formula_weight     261.17
_chemical_melting_point     383
_symmetry_cell_setting     monoclinic
_symmetry_space_group_name_H-M     'P 21/c'
_symmetry_space_group_name_Hall     '-P 2ybc'
loop_
    _symmetry_equiv_pos_site_id
    _symmetry_equiv_pos_as_xyz
    1 x,y,z
    2 -x,1/2+y,1/2-z
    3 -x,-y,-z
    4 x,1/2-y,1/2+z
_cell_length_a     9.8685(12)
_cell_length_b     7.5081(11)
_cell_length_c     16.1052(12)
_cell_angle_alpha     90
_cell_angle_beta     90.3410(10)
_cell_angle_gamma     90
_cell_volume     1193.3(2)
_cell_formula_units_Z     4
_cell_measurement_reflns_used     25
_cell_measurement_theta_min     11.72
_cell_measurement_theta_max     20.97
_cell_measurement_temperature     296
_exptl_crystal_description     prismatic
_exptl_crystal_colour     brown
_exptl_crystal_size_max     0.26
_exptl_crystal_size_mid     0.20
_exptl_crystal_size_min     0.18
_exptl_crystal_density_diffrn     1.454
_exptl_crystal_density_meas     ?
_exptl_crystal_F_000     544
_exptl_absorpt_coefficient_mu     0.247
_exptl_absorpt_correction_type     'psi-scan'
_exptl_absorpt_process_details     '(MolEN; Fair, 1990)'
_exptl_absorpt_correction_T_min     0.939
_exptl_absorpt_correction_T_max     0.959
_exptl_special_details
;
the structure was solved by Patterson method using <i>SHELX86</i> (Sheldrick,
2008); the whole molecule was recognized
;
_diffrn_radiation_type     MoK\a
_diffrn_radiation_wavelength     0.71073
_diffrn_measurement_device     'Enraf--Nonius CAD-4'
_diffrn_measurement_method     \w/2\q
_diffrn_reflns_number     2222
_diffrn_reflns_av_R_equivalents     0.0165
_diffrn_reflns_av_sigmaI/netI     0.0107
_diffrn_reflns_theta_min     2.53
_diffrn_reflns_theta_max     25.02
_diffrn_reflns_theta_full     25.02
_diffrn_measured_fraction_theta_max     0.996
_diffrn_measured_fraction_theta_full     0.996
_diffrn_reflns_limit_h_min     -11
_diffrn_reflns_limit_h_max     0
_diffrn_reflns_limit_k_min     -8
_diffrn_reflns_limit_k_max     0
_diffrn_reflns_limit_l_min     -19
_diffrn_reflns_limit_l_max     19
_diffrn_standards_number     3
_diffrn_standards_interval_time     120
_diffrn_standards_decay_%     -1.6
_reflns_number_total     2093
_reflns_number_gt     1873
_reflns_threshold_expression     'I>2\s(I)'
_refine_ls_structure_factor_coef     Fsqd
_refine_ls_matrix_type     full
_refine_ls_R_factor_all     0.0668
_refine_ls_R_factor_gt     0.0573
_refine_ls_wR_factor_gt     0.2234
_refine_ls_wR_factor_ref     0.2308
_refine_ls_goodness_of_fit_ref     1.003
_refine_ls_restrained_S_all     1.003
_refine_ls_number_reflns     2093
_refine_ls_number_parameters     162
_refine_ls_number_restraints     0
_refine_ls_hydrogen_treatment     mixed
_refine_ls_weighting_scheme     calc
_refine_ls_weighting_details
          'calc w=1/[\s^2^(Fo^2^)+(0.199P)^2^+0.3221P] where P=(Fo^2^+2Fc^2^)/3'
_atom_sites_solution_primary     direct
_atom_sites_solution_secondary     difmap
_refine_ls_shift/su_max     0.000
_refine_ls_shift/su_mean     0.000
_refine_diff_density_max     0.696
_refine_diff_density_min     -0.500
_refine_ls_extinction_method     ?
_refine_ls_extinction_coef     ?
loop_
    _atom_type_symbol
    _atom_type_description
    _atom_type_scat_dispersion_real
    _atom_type_scat_dispersion_imag
    _atom_type_scat_source
    'C' 'C' 0.0033 0.0016
                         'International Tables Vol C Tables 4.2.6.8 and 6.1.1.4'
    'H' 'H' 0.0000 0.0000
                         'International Tables Vol C Tables 4.2.6.8 and 6.1.1.4'
    'N' 'N' 0.0061 0.0033
                         'International Tables Vol C Tables 4.2.6.8 and 6.1.1.4'
    'O' 'O' 0.0106 0.0060
                         'International Tables Vol C Tables 4.2.6.8 and 6.1.1.4'
    'P' 'P' 0.1023 0.0942
                         'International Tables Vol C Tables 4.2.6.8 and 6.1.1.4'
_computing_data_collection     'CAD-4 EXPRESS (Enraf--Nonius, 1992)'
_computing_cell_refinement     'CAD-4 EXPRESS (Enraf--Nonius, 1992)'
_computing_data_reduction     'MolEN (Fair, 1990)'
_computing_structure_solution     'SHELXS86 (Sheldrick, 2008)'
_computing_structure_refinement     'SHELXL97 (Sheldrick, 2008)'
_computing_molecular_graphics
                  'ORTEP-3 for Windows (Farrugia, 1997) and PLATON (Spek, 2009)'
_computing_publication_material     'WinGX (Farrugia, 1999)'
loop_
    _atom_site_type_symbol
    _atom_site_label
    _atom_site_fract_x
    _atom_site_fract_y
    _atom_site_fract_z
    _atom_site_U_iso_or_equiv
    _atom_site_thermal_displace_type
    _atom_site_calc_flag
    _atom_site_refinement_flags
    _atom_site_occupancy
    P P1 0.11199(7) 0.14188(9) 0.16915(4) 0.0429(3) Uani . . 1.000
    O O1 0.0588(2) 0.4641(3) 0.12234(12) 0.0541(7) Uani . . 1.000
    O O2 0.4424(3) 0.3284(5) 0.20368(16) 0.0854(12) Uani . . 1.000
    O O3 0.5644(3) 0.1418(5) 0.1375(2) 0.0989(14) Uani . . 1.000
    O O4 0.0391(2) 0.1450(3) 0.24822(14) 0.0574(8) Uani . . 1.000
    O O5 0.0264(2) 0.0741(3) 0.09399(13) 0.0590(8) Uani . . 1.000
    O O6 0.2419(2) 0.0229(3) 0.16653(17) 0.0679(9) Uani . . 1.000
    N N1 0.4732(2) 0.2487(4) 0.14047(16) 0.0590(9) Uani . . 1.000
    C C1 0.2651(3) 0.3507(3) 0.06417(15) 0.0380(8) Uani . . 1.000
    C C2 0.3983(3) 0.2905(4) 0.06340(16) 0.0449(8) Uani . . 1.000
    C C3 0.4703(3) 0.2673(5) -0.0095(2) 0.0580(10) Uani . . 1.000
    C C4 0.4101(4) 0.3092(5) -0.08461(19) 0.0639(11) Uani . . 1.000
    C C5 0.2801(3) 0.3732(5) -0.08579(19) 0.0590(11) Uani . . 1.000
    C C6 0.2083(3) 0.3926(4) -0.01258(16) 0.0485(9) Uani . . 1.000
    C C7 0.1759(3) 0.3618(3) 0.14019(16) 0.0394(8) Uani . . 1.000
    C C8 -0.1193(4) 0.0865(7) 0.0912(3) 0.0860(16) Uani . . 1.000
    C C9 0.2422(4) -0.1632(5) 0.1836(3) 0.0822(14) Uani . . 1.000
    H H1 0.031(4) 0.514(5) 0.168(2) 0.0650 Uiso . . 1.000
    H H3 0.55850 0.22381 -0.00787 0.0697 Uiso . . 1.000
    H H4 0.45732 0.29422 -0.13392 0.0768 Uiso . . 1.000
    H H5 0.23957 0.40382 -0.13609 0.0710 Uiso . . 1.000
    H H6 0.11979 0.43474 -0.01489 0.0582 Uiso . . 1.000
    H H7 0.220(3) 0.409(4) 0.186(2) 0.0472 Uiso . . 1.000
    H H8A -0.15277 0.02578 0.04276 0.1289 Uiso . . 1.000
    H H8B -0.14567 0.20944 0.08889 0.1289 Uiso . . 1.000
    H H8C -0.15650 0.03237 0.14001 0.1289 Uiso . . 1.000
    H H9A 0.33363 -0.20263 0.19280 0.1231 Uiso . . 1.000
    H H9B 0.20387 -0.22632 0.13727 0.1231 Uiso . . 1.000
    H H9C 0.18939 -0.18618 0.23233 0.1231 Uiso . . 1.000
loop_
    _atom_site_aniso_label
    _atom_site_aniso_U_11
    _atom_site_aniso_U_22
    _atom_site_aniso_U_33
    _atom_site_aniso_U_12
    _atom_site_aniso_U_13
    _atom_site_aniso_U_23
    P1 0.0397(5) 0.0498(6) 0.0394(6) -0.0010(3) 0.0118(3) 0.0050(2)
    O1 0.0612(13) 0.0632(12) 0.0381(11) 0.0208(10) 0.0100(9) -0.0029(8)
    O2 0.0730(17) 0.135(3) 0.0482(14) 0.0101(15) -0.0100(12) -0.0049(14)
    O3 0.0687(19) 0.134(3) 0.094(2) 0.0365(17) -0.0079(17) 0.0130(18)
    O4 0.0558(13) 0.0733(14) 0.0432(12) -0.0081(10) 0.0176(10) 0.0110(9)
    O5 0.0521(13) 0.0700(14) 0.0551(13) -0.0075(10) 0.0116(9) -0.0146(10)
    O6 0.0453(12) 0.0551(13) 0.1034(19) 0.0036(9) 0.0211(11) 0.0248(12)
    N1 0.0437(13) 0.0792(18) 0.0541(15) -0.0038(12) 0.0011(11) 0.0101(13)
    C1 0.0422(14) 0.0397(13) 0.0322(13) -0.0045(9) 0.0082(10) 0.0001(8)
    C2 0.0403(13) 0.0502(14) 0.0443(14) -0.0063(11) 0.0059(10) 0.0011(11)
    C3 0.0421(15) 0.073(2) 0.0590(17) -0.0008(13) 0.0181(13) -0.0008(14)
    C4 0.0621(19) 0.086(2) 0.0439(16) -0.0039(17) 0.0213(13) -0.0057(15)
    C5 0.065(2) 0.080(2) 0.0322(14) -0.0026(15) 0.0077(12) 0.0027(12)
    C6 0.0500(16) 0.0613(16) 0.0341(14) 0.0044(12) 0.0052(11) 0.0036(11)
    C7 0.0442(14) 0.0449(14) 0.0291(13) 0.0009(10) 0.0065(10) 0.0001(9)
    C8 0.056(2) 0.114(3) 0.088(3) -0.004(2) -0.0030(18) -0.033(2)
    C9 0.068(2) 0.060(2) 0.119(3) 0.0109(16) 0.025(2) 0.025(2)
_geom_special_details
;
Bond distances, angles <i>etc</i>. have been calculated using the rounded
fractional coordinates. All su's are estimated from the variances of the
(full) variance-covariance matrix. The cell e.s.d.'s are taken into account in
the estimation of distances, angles and torsion angles
;
loop_
    _geom_bond_atom_site_label_1
    _geom_bond_atom_site_label_2
    _geom_bond_site_symmetry_1
    _geom_bond_site_symmetry_2
    _geom_bond_distance
    _geom_bond_publ_flag
    P1 O4 . . 1.467(2) no
    P1 O5 . . 1.557(2) no
    P1 O6 . . 1.563(2) no
    P1 C7 . . 1.829(2) no
    O1 C7 . . 1.416(3) no
    O2 N1 . . 1.221(4) no
    O3 N1 . . 1.207(4) no
    O5 C8 . . 1.441(4) no
    O6 C9 . . 1.424(4) no
    O1 H1 . . 0.87(3) no
    N1 C2 . . 1.475(4) no
    C1 C6 . . 1.390(4) no
    C1 C7 . . 1.515(4) no
    C1 C2 . . 1.390(4) no
    C2 C3 . . 1.387(4) no
    C3 C4 . . 1.381(5) no
    C4 C5 . . 1.370(5) no
    C5 C6 . . 1.387(4) no
    C3 H3 . . 0.9300 no
    C4 H4 . . 0.9300 no
    C5 H5 . . 0.9300 no
    C6 H6 . . 0.9300 no
    C7 H7 . . 0.93(3) no
    C8 H8A . . 0.9600 no
    C8 H8B . . 0.9600 no
    C8 H8C . . 0.9600 no
    C9 H9A . . 0.9600 no
    C9 H9B . . 0.9600 no
    C9 H9C . . 0.9600 no
loop_
    _geom_contact_atom_site_label_1
    _geom_contact_atom_site_label_2
    _geom_contact_distance
    _geom_contact_site_symmetry_1
    _geom_contact_site_symmetry_2
    _geom_contact_publ_flag
    P1 H1 3.14(3) . 2_545 no
    O1 O4 3.145(3) . . no
    O1 O5 2.981(3) . . no
    O1 C8 3.372(5) . . no
    O1 O4 2.674(3) . 2_555 no
    O1 C6 3.343(4) . 3_565 no
    O2 C7 2.827(4) . . no
    O2 O6 3.086(4) . . no
    O3 C8 3.240(5) . 1_655 no
    O4 O1 3.145(3) . . no
    O4 O1 2.674(3) . 2_545 no
    O4 C9 3.320(5) . 2_555 no
    O5 C8 3.350(5) . 3_555 no
    O5 O1 2.981(3) . . no
    O6 O2 3.086(4) . . no
    O6 C2 3.035(4) . . no
    O6 N1 2.876(3) . . no
    O1 H6 2.5800 . 3_565 no
    O1 H6 2.3000 . . no
    O1 H8B 2.8300 . . no
    O1 H9B 2.7400 . 1_565 no
    O2 H7 2.29(3) . . no
    O2 H9A 2.7700 . 2_655 no
    O2 H4 2.7800 . 4_555 no
    O3 H3 2.4200 . . no
    O3 H8C 2.8700 . 1_655 no
    O4 H5 2.7300 . 4_555 no
    O4 H9C 2.9100 . . no
    O4 H9C 2.6100 . 2_555 no
    O4 H8C 2.7300 . . no
    O4 H1 1.81(3) . 2_545 no
    O5 H8A 2.6500 . 3_555 no
    N1 O6 2.876(3) . . no
    N1 H7 2.87(3) . . no
    C2 O6 3.035(4) . . no
    C2 C4 3.566(5) . 3_665 no
    C3 C3 3.556(5) . 3_665 no
    C4 C2 3.566(5) . 3_665 no
    C6 O1 3.343(4) . 3_565 no
    C7 O2 2.827(4) . . no
    C8 O1 3.372(5) . . no
    C8 O3 3.240(5) . 1_455 no
    C8 O5 3.350(5) . 3_555 no
    C9 O4 3.320(5) . 2_545 no
    H1 P1 3.14(3) . 2_555 no
    H1 O4 1.81(3) . 2_555 no
    H3 O3 2.4200 . . no
    H4 H9A 2.3800 . 3_655 no
    H4 O2 2.7800 . 4_554 no
    H5 O4 2.7300 . 4_554 no
    H6 O1 2.3000 . . no
    H6 O1 2.5800 . 3_565 no
    H7 O2 2.29(3) . . no
    H7 N1 2.87(3) . . no
    H8A O5 2.6500 . 3_555 no
    H8B O1 2.8300 . . no
    H8C O3 2.8700 . 1_455 no
    H8C O4 2.7300 . . no
    H9A O2 2.7700 . 2_645 no
    H9A H4 2.3800 . 3_655 no
    H9B O1 2.7400 . 1_545 no
    H9C O4 2.9100 . . no
    H9C O4 2.6100 . 2_545 no
loop_
    _geom_angle_atom_site_label_1
    _geom_angle_atom_site_label_2
    _geom_angle_atom_site_label_3
    _geom_angle_site_symmetry_1
    _geom_angle_site_symmetry_2
    _geom_angle_site_symmetry_3
    _geom_angle
    _geom_angle_publ_flag
    O4 P1 O5 . . . 114.43(12) no
    O4 P1 O6 . . . 116.05(14) no
    O4 P1 C7 . . . 112.25(13) no
    O5 P1 O6 . . . 103.49(13) no
    O5 P1 C7 . . . 106.44(12) no
    O6 P1 C7 . . . 103.00(13) no
    P1 O5 C8 . . . 122.7(2) no
    P1 O6 C9 . . . 123.8(2) no
    C7 O1 H1 . . . 109(2) no
    O2 N1 O3 . . . 123.3(3) no
    O3 N1 C2 . . . 118.6(3) no
    O2 N1 C2 . . . 118.1(3) no
    C2 C1 C7 . . . 125.4(2) no
    C6 C1 C7 . . . 118.2(3) no
    C2 C1 C6 . . . 116.2(2) no
    N1 C2 C3 . . . 115.4(3) no
    C1 C2 C3 . . . 122.5(3) no
    N1 C2 C1 . . . 122.1(2) no
    C2 C3 C4 . . . 119.5(3) no
    C3 C4 C5 . . . 119.3(3) no
    C4 C5 C6 . . . 120.5(3) no
    C1 C6 C5 . . . 121.8(3) no
    P1 C7 C1 . . . 111.07(16) no
    O1 C7 C1 . . . 110.1(2) no
    P1 C7 O1 . . . 105.03(19) no
    C2 C3 H3 . . . 120.00 no
    C4 C3 H3 . . . 120.00 no
    C3 C4 H4 . . . 120.00 no
    C5 C4 H4 . . . 120.00 no
    C4 C5 H5 . . . 120.00 no
    C6 C5 H5 . . . 120.00 no
    C1 C6 H6 . . . 119.00 no
    C5 C6 H6 . . . 119.00 no
    P1 C7 H7 . . . 107.7(19) no
    O1 C7 H7 . . . 109.5(18) no
    C1 C7 H7 . . . 113.1(19) no
    O5 C8 H8A . . . 109.00 no
    O5 C8 H8B . . . 109.00 no
    O5 C8 H8C . . . 109.00 no
    H8A C8 H8B . . . 109.00 no
    H8A C8 H8C . . . 109.00 no
    H8B C8 H8C . . . 110.00 no
    O6 C9 H9A . . . 109.00 no
    O6 C9 H9B . . . 110.00 no
    O6 C9 H9C . . . 109.00 no
    H9A C9 H9B . . . 109.00 no
    H9A C9 H9C . . . 109.00 no
    H9B C9 H9C . . . 109.00 no
loop_
    _geom_torsion_atom_site_label_1
    _geom_torsion_atom_site_label_2
    _geom_torsion_atom_site_label_3
    _geom_torsion_atom_site_label_4
    _geom_torsion_site_symmetry_1
    _geom_torsion_site_symmetry_2
    _geom_torsion_site_symmetry_3
    _geom_torsion_site_symmetry_4
    _geom_torsion
    _geom_torsion_publ_flag
    O4 P1 O5 C8 . . . . 25.6(3) no
    O6 P1 O5 C8 . . . . 152.8(3) no
    C7 P1 O5 C8 . . . . -99.0(3) no
    O4 P1 O6 C9 . . . . 58.0(3) no
    O5 P1 O6 C9 . . . . -68.2(3) no
    C7 P1 O6 C9 . . . . -179.0(3) no
    O4 P1 C7 O1 . . . . -68.02(19) no
    O4 P1 C7 C1 . . . . 173.00(18) no
    O5 P1 C7 O1 . . . . 57.90(19) no
    O5 P1 C7 C1 . . . . -61.1(2) no
    O6 P1 C7 O1 . . . . 166.43(17) no
    O6 P1 C7 C1 . . . . 47.5(2) no
    O2 N1 C2 C1 . . . . -28.4(4) no
    O2 N1 C2 C3 . . . . 151.0(3) no
    O3 N1 C2 C1 . . . . 153.8(3) no
    O3 N1 C2 C3 . . . . -26.8(4) no
    C6 C1 C2 N1 . . . . 177.3(3) no
    C6 C1 C2 C3 . . . . -2.1(4) no
    C7 C1 C2 N1 . . . . -7.1(4) no
    C7 C1 C2 C3 . . . . 173.6(3) no
    C2 C1 C6 C5 . . . . 0.8(4) no
    C7 C1 C6 C5 . . . . -175.2(3) no
    C2 C1 C7 P1 . . . . -76.9(3) no
    C2 C1 C7 O1 . . . . 167.2(2) no
    C6 C1 C7 P1 . . . . 98.6(2) no
    C6 C1 C7 O1 . . . . -17.3(3) no
    N1 C2 C3 C4 . . . . -177.7(3) no
    C1 C2 C3 C4 . . . . 1.7(5) no
    C2 C3 C4 C5 . . . . 0.1(5) no
    C3 C4 C5 C6 . . . . -1.3(6) no
    C4 C5 C6 C1 . . . . 0.9(5) no
loop_
    _geom_hbond_atom_site_label_D
    _geom_hbond_atom_site_label_H
    _geom_hbond_atom_site_label_A
    _geom_hbond_site_symmetry_A
    _geom_hbond_distance_DH
    _geom_hbond_distance_HA
    _geom_hbond_distance_DA
    _geom_hbond_angle_DHA
    _geom_hbond_publ_flag
    O1 H1 O4 2_555 0.87(3) 1.81(3) 2.674(3) 171(4) yes
    C6 H6 O1 . 0.9300 2.3000 2.688(3) 104.00 yes
    C6 H6 O1 3_565 0.9300 2.5800 3.343(4) 140.00 yes
    C7 H7 O2 . 0.93(3) 2.29(3) 2.827(4) 116(2) yes
