# Supplementary material for: Dimethyl [hydr­oxy(2-nitro­phen­yl)meth­yl]phospho­nate
Source: Acta Crystallogr Sect E Struct Rep Online. 2009 Feb 21;65(Pt 3):o562. doi: 10.1107/S1600536809005467 (PMC2968685; doi:10.1107/S1600536809005467)
Supplement: Supplementary file 2 [file e-65-0o562-Isup2.hkl]

#
# h,k,l, Fc-squared, Fo-squared, sigma(Fo-squared) and status flag
#
data_I
_shelx_title ' NCAN8'
_shelx_refln_list_code          4
_shelx_F_calc_maximum      123.19
_exptl_crystal_F_000       544.00
_reflns_d_resolution_high  0.8403
 
loop_
 _symmetry_equiv_pos_as_xyz
 'x, y, z'
 '-x, y+1/2, -z+1/2'
 '-x, -y, -z'
 'x, -y-1/2, z-1/2'
 
_cell_length_a     9.8685
_cell_length_b     7.5081
_cell_length_c    16.1052
_cell_angle_alpha  90.000
_cell_angle_beta   90.341
_cell_angle_gamma  90.000
 
_shelx_F_squared_multiplier     1.000
 
loop_
 _refln_index_h
 _refln_index_k
 _refln_index_l
 _refln_F_squared_calc
 _refln_F_squared_meas
 _refln_F_squared_sigma
 _refln_observed_status
   2   0   0     2993.86     3363.62     22.47 o
   3   0   0     3350.75     3325.54      7.66 o
   4   0   0     1439.67     1536.89      6.07 o
   5   0   0        0.96        1.23      0.36 o
   6   0   0     2232.46     2550.90      9.78 o
   7   0   0      212.38      268.87      3.81 o
   8   0   0      144.71      125.83      3.04 o
   9   0   0      136.85      168.63      3.67 o
  10   0   0        0.73        0.24      0.55 o
  11   0   0        0.74        1.32      1.57 o
   1   1   0     9184.01     8832.59     33.29 o
   2   1   0       22.40       26.06      0.59 o
   3   1   0     4263.98     4269.73     32.91 o
   4   1   0       48.01       74.58      1.53 o
   5   1   0     1266.99     1505.59      7.09 o
   6   1   0      160.45      153.05      2.74 o
   7   1   0       12.30       15.11      0.71 o
   8   1   0        0.04        0.65      1.23 o
   9   1   0       52.08       51.92      1.75 o
  10   1   0        5.74        5.92      0.85 o
  11   1   0      210.41      211.43      4.99 o
   0   2   0     1799.57     1967.89      5.40 o
   1   2   0    11522.34    11197.70     49.19 o
   2   2   0     1468.02     1612.20      5.56 o
   3   2   0     1123.60     1213.99      5.40 o
   4   2   0      173.53      224.67      2.65 o
   5   2   0        1.54        1.93      0.39 o
   6   2   0        2.09        2.20      0.45 o
   7   2   0      134.70      163.00      3.18 o
   8   2   0        0.02        0.22      1.62 o
   9   2   0        0.00        0.15      0.60 o
  10   2   0       40.86       39.21      1.14 o
  11   2   0        6.71        4.49      0.95 o
   1   3   0     1454.37     1465.28      5.93 o
   2   3   0     2748.82     2720.20      8.66 o
   3   3   0      520.90      511.81      4.01 o
   4   3   0     1142.97     1162.86      6.42 o
   5   3   0       55.15       66.36      1.94 o
   6   3   0      483.94      501.22      5.08 o
   8   3   0       48.92       49.86      1.29 o
   9   3   0        0.00        1.24      1.29 o
  10   3   0       49.06       46.90      1.33 o
  11   3   0        0.14        2.58      1.83 o
   0   4   0     2023.91     2199.18      8.56 o
   1   4   0     1548.04     1553.86      7.20 o
   2   4   0      232.70      256.59      3.10 o
   3   4   0       21.43       17.92      0.52 o
   4   4   0      208.12      167.69      2.87 o
   5   4   0       51.18       55.94      1.45 o
   7   4   0      183.49        6.35      0.74 o
   8   4   0       22.84       30.35      0.91 o
   9   4   0       74.26       87.11      2.27 o
  10   4   0       25.97       26.75      1.06 o
   1   5   0      222.39      185.71      3.02 o
   2   5   0      576.97      557.48      5.23 o
   3   5   0       55.98       47.17      1.37 o
   4   5   0       56.86       67.26      1.59 o
   5   5   0      347.45       30.72      0.92 o
   6   5   0      173.20      172.09      3.56 o
   7   5   0      142.11      153.94      3.64 o
   8   5   0        0.92        0.93      1.20 o
   9   5   0       18.37       22.91      1.01 o
   0   6   0      300.54      273.06      4.02 o
   1   6   0       60.04       57.36      1.59 o
   2   6   0      136.93      103.18      2.87 o
   3   6   0        0.95        3.94      0.67 o
   4   6   0       43.20       12.21      0.79 o
   5   6   0       15.55       15.18      0.80 o
   6   6   0      174.46      173.33      3.93 o
   7   6   0        7.88        6.11      0.78 o
   8   6   0       11.91       12.86      0.89 o
   1   7   0        0.00        0.43      0.50 o
   2   7   0        0.38        0.25      1.36 o
   3   7   0       17.53       17.32      0.85 o
   4   7   0       27.57       26.63      0.91 o
   5   7   0        4.10        6.42      0.77 o
   6   7   0        3.26        2.59      0.78 o
   7   7   0        8.13        6.74      0.92 o
   0   8   0       96.02      112.66      2.47 o
   1   8   0       10.88       10.11      0.81 o
   2   8   0       10.01        9.50      0.84 o
   3   8   0       60.53       69.51      2.08 o
   4   8   0        1.13        4.36      0.79 o
   5   8   0       39.57       49.09      1.63 o
 -11   1   1       20.24       24.97      1.13 o
 -10   1   1       93.15      111.55      2.51 o
  -9   1   1      566.98      575.13      6.64 o
  -8   1   1      122.97        3.74      0.79 o
  -7   1   1      104.66      102.67      2.64 o
  -6   1   1       25.71       44.73      1.22 o
  -5   1   1        4.72        8.36      0.43 o
  -4   1   1      241.96      236.86      2.64 o
  -3   1   1     1045.36     1140.89      4.86 o
  -2   1   1     2345.69     2474.61      6.06 o
  -1   1   1     3103.75     3095.11     20.63 o
   0   1   1       23.30       31.44      6.88 o
   1   1   1       32.67       42.10      0.79 o
   2   1   1       16.90       27.38      0.61 o
   3   1   1      499.69      578.18      3.46 o
   4   1   1     1196.14     1337.29      5.87 o
   5   1   1      221.47      251.82      2.99 o
   6   1   1        3.11        1.89      0.42 o
   7   1   1      675.68      739.08      6.02 o
   8   1   1      259.09        8.51      0.81 o
   9   1   1       22.37       26.57      0.91 o
  10   1   1       77.96       72.16      2.12 o
  11   1   1       64.23       64.70      1.87 o
 -11   2   1       49.66       64.66      1.60 o
 -10   2   1        0.06        0.49      1.40 o
  -9   2   1       79.01       95.14      2.16 o
  -8   2   1      396.72       11.53      0.83 o
  -7   2   1      117.23      117.77      2.82 o
  -6   2   1       91.24       97.91      2.35 o
  -5   2   1        6.21        2.86      0.39 o
  -4   2   1     2749.91     3029.27      9.44 o
  -3   2   1        8.39        9.81      0.35 o
  -2   2   1      245.36      284.52      2.43 o
  -1   2   1    15175.89    14807.31     57.24 o
   0   2   1     3137.18     3256.78     38.70 o
   1   2   1      416.88      459.27      2.85 o
   2   2   1     4279.81     4527.36     34.26 o
   3   2   1      474.45      549.54      3.63 o
   4   2   1      149.07      179.50      2.45 o
   5   2   1     1573.07     1699.57      7.76 o
   6   2   1       87.12       89.76      2.31 o
   7   2   1       33.81       27.73      0.79 o
   9   2   1      320.29      292.89      4.74 o
  10   2   1      186.77      218.00      4.49 o
  11   2   1        1.96        1.91      0.85 o
 -11   3   1       58.46       60.80      1.81 o
 -10   3   1       46.33       53.65      1.62 o
  -9   3   1      134.06      121.59      3.42 o
  -8   3   1       18.71       17.39      0.78 o
  -7   3   1      184.40        5.82      0.71 o
  -6   3   1        4.87        4.59      0.57 o
  -5   3   1      529.73      573.80      5.04 o
  -4   3   1      387.22      395.15      3.85 o
  -3   3   1      541.54      517.21      4.03 o
  -2   3   1     5358.89     5142.74     11.91 o
  -1   3   1     1488.44     1446.49      6.10 o
   0   3   1      556.81      588.95      2.75 o
   1   3   1      415.96      473.49      3.49 o
   2   3   1      286.79      248.15      2.70 o
   3   3   1      709.93      679.83      4.62 o
   4   3   1     3503.97     3640.30     11.35 o
   5   3   1      141.54      155.32      2.69 o
   6   3   1        1.95        2.77      0.53 o
   7   3   1       33.68        2.93      0.64 o
   8   3   1       24.10       32.11      0.91 o
   9   3   1       65.71       72.73      1.98 o
  10   3   1       18.41       17.92      0.98 o
  11   3   1       91.73      109.63      2.72 o
 -10   4   1        5.68        9.11      0.92 o
  -9   4   1        5.22        5.56      0.81 o
  -8   4   1       50.77       49.01      1.39 o
  -7   4   1        1.95        1.91      1.34 o
  -5   4   1        8.10        8.06      0.60 o
  -4   4   1      716.82      796.10      5.93 o
  -3   4   1       18.03       27.41      0.81 o
  -2   4   1       81.43       54.13      1.22 o
  -1   4   1      543.20      674.65      4.89 o
   0   4   1       67.13       79.32      1.27 o
   1   4   1        1.45        2.18      0.36 o
   2   4   1     1945.93     1876.42      8.15 o
   3   4   1        7.91        9.11      0.48 o
   4   4   1       17.31       24.10      0.68 o
   5   4   1      383.95      392.95      4.50 o
   7   4   1        1.50        0.10      0.62 o
   8   4   1      125.63      113.13      3.24 o
   9   4   1        1.00        0.36      0.56 o
  10   4   1       20.09       22.65      1.05 o
  -9   5   1        7.34        5.09      0.85 o
  -8   5   1       13.03        8.67      0.78 o
  -7   5   1       24.53       24.72      0.91 o
  -6   5   1       14.56       17.25      0.76 o
  -4   5   1        9.95        7.81      0.63 o
  -3   5   1      369.48      350.60      4.25 o
  -2   5   1      739.27      761.97      5.96 o
  -1   5   1       21.73       32.43      0.88 o
   0   5   1       92.12      100.08      2.55 o
   1   5   1        0.50        0.40      0.72 o
   2   5   1      490.57      498.13      4.82 o
   3   5   1       71.53       82.62      1.66 o
   4   5   1      354.09      371.21      4.58 o
   5   5   1        1.32        0.89      1.16 o
   6   5   1        0.58        0.78      0.53 o
   7   5   1       22.44       20.69      0.86 o
   8   5   1        0.33        0.08      0.71 o
   9   5   1        1.42        2.60      0.78 o
  -8   6   1        6.46        5.73      0.85 o
  -7   6   1       27.13       26.63      1.03 o
  -6   6   1        6.77        6.75      0.78 o
  -5   6   1       42.14       46.26      1.28 o
  -4   6   1      197.40      221.61      4.04 o
  -3   6   1      387.83      157.95      3.48 o
  -2   6   1      136.17      112.66      2.94 o
  -1   6   1      198.52      176.40      3.45 o
   0   6   1      153.35      152.92      3.01 o
   1   6   1       57.03       42.61      1.44 o
   2   6   1      166.01      143.22      3.25 o
   3   6   1      421.37      226.08      3.91 o
   4   6   1       74.13       82.12      1.91 o
   5   6   1      145.63      159.48      3.63 o
   6   6   1       41.88       37.16      1.01 o
   7   6   1       13.52       10.68      0.89 o
   8   6   1        0.02        0.08      2.07 o
  -7   7   1       82.36       98.18      2.58 o
  -6   7   1       73.85       83.18      2.27 o
  -5   7   1        1.97        2.69      0.70 o
  -4   7   1        3.37        3.48      0.67 o
  -3   7   1       11.20        8.93      0.73 o
  -2   7   1      196.55      196.50      4.03 o
  -1   7   1       20.95       18.66      0.81 o
   0   7   1       11.62       13.81      0.53 o
   1   7   1      113.80      108.36      3.05 o
   2   7   1       19.32       21.97      0.83 o
   3   7   1      116.66      114.43      3.26 o
   4   7   1      182.79      180.25      4.09 o
   5   7   1        1.06        2.98      0.71 o
   6   7   1        0.00        0.00      3.50 o
   7   7   1       55.83       72.68      2.26 o
  -5   8   1        0.27        0.26      1.72 o
  -4   8   1        2.38        4.99      0.79 o
  -3   8   1       26.29       24.89      0.99 o
  -2   8   1        1.10        2.47      0.68 o
  -1   8   1        2.65        2.66      0.70 o
   0   8   1       15.09       15.18      0.60 o
   1   8   1       18.01       18.16      0.92 o
   2   8   1        5.14        4.49      0.79 o
   3   8   1        7.30        7.64      0.83 o
   4   8   1       59.13       59.90      1.71 o
   5   8   1       22.08       30.63      1.10 o
 -11   0   2       64.00       61.15      1.77 o
 -10   0   2       46.25       44.88      1.30 o
  -9   0   2       10.38       11.89      0.82 o
  -8   0   2      127.33      155.52      3.38 o
  -7   0   2       29.19       22.70      0.74 o
  -6   0   2      417.43      391.20      4.16 o
  -5   0   2     1842.97     2207.50      8.58 o
  -4   0   2      618.83      663.63      4.28 o
  -3   0   2      216.05      171.01      1.95 o
  -2   0   2     2817.01     2969.56      6.63 o
  -1   0   2     1344.83     1432.84      3.77 o
   0   0   2      146.24      176.59      1.43 o
   1   0   2    14637.96    15434.01     44.69 o
   2   0   2     7977.17     8718.54     40.82 o
   3   0   2      140.52      135.12      1.80 o
   4   0   2      498.20      561.27      3.93 o
   5   0   2      479.69      554.74      4.43 o
   6   0   2        2.19        3.78      0.48 o
   7   0   2       14.76       12.56      0.73 o
   9   0   2      577.48      597.23      6.63 o
  10   0   2       23.18       26.57      1.03 o
  11   0   2       26.82       30.08      1.15 o
 -11   1   2       16.67       22.26      1.12 o
 -10   1   2      127.33      138.16      3.90 o
  -9   1   2       97.45      106.47      2.28 o
  -8   1   2       13.02       10.28      0.87 o
  -7   1   2      134.22      150.94      3.06 o
  -6   1   2      145.27      156.01      2.83 o
  -5   1   2      389.24      358.42      3.67 o
  -4   1   2        3.62        2.70      0.34 o
  -3   1   2        3.37        8.68      0.33 o
  -2   1   2     9817.76     9939.24     46.34 o
  -1   1   2      160.38      197.27      1.63 o
   0   1   2    12538.56    12353.13    239.60 o
   1   1   2     1348.89     1332.44      4.04 o
   2   1   2      270.33      270.42      2.18 o
   3   1   2     6002.90     6172.74     40.87 o
   4   1   2     1139.11     1241.13      5.85 o
   5   1   2       61.48       38.35      1.03 o
   6   1   2       18.80       21.74      0.70 o
   7   1   2       41.74       51.48      1.43 o
   8   1   2       81.72       68.86      1.88 o
   9   1   2       48.64       56.98      1.50 o
  10   1   2       14.29       11.58      0.90 o
  11   1   2        4.02        2.18      1.76 o
 -11   2   2       38.15       42.68      1.30 o
 -10   2   2       16.99       19.14      0.99 o
  -9   2   2       17.77       16.28      0.89 o
  -8   2   2       23.66       31.86      1.00 o
  -7   2   2       10.60       12.06      0.69 o
  -6   2   2      843.02      974.36      6.74 o
  -5   2   2      355.33      343.90      3.69 o
  -4   2   2      297.86      297.26      3.15 o
  -3   2   2        0.08        0.76      0.56 o
  -2   2   2      216.63      232.79      2.28 o
  -1   2   2     1186.92     1375.19      4.93 o
   0   2   2        2.51        5.59      0.20 o
   1   2   2      943.42      945.05      4.08 o
   2   2   2        6.46        2.77      0.28 o
   3   2   2       10.72       12.76      0.40 o
   4   2   2      761.51      768.86      4.91 o
   5   2   2      450.25      569.17      4.62 o
   6   2   2      328.81      381.19      4.21 o
   7   2   2        0.26        0.79      1.08 o
   8   2   2      119.36       27.00      0.95 o
   9   2   2       30.52       28.25      0.94 o
  10   2   2       12.87       14.27      0.92 o
  11   2   2       39.19       51.48      1.47 o
 -11   3   2        2.39        2.58      0.91 o
 -10   3   2        2.82        0.67      1.31 o
  -9   3   2       89.72       80.77      2.14 o
  -8   3   2        0.63        1.95      0.63 o
  -7   3   2        1.44        1.74      0.64 o
  -6   3   2      137.18      140.25      2.88 o
  -5   3   2        0.54        1.28      0.91 o
  -4   3   2       38.13       20.52      0.63 o
  -3   3   2      527.26      577.65      4.39 o
  -2   3   2      230.14      201.89      2.52 o
  -1   3   2     3057.63     3050.32      8.86 o
   0   3   2     2494.20     2539.46      6.69 o
   1   3   2     2277.59     2381.36      7.83 o
   2   3   2      126.49      131.35      2.03 o
   3   3   2      345.77      322.59      3.28 o
   4   3   2       40.20       19.38      0.58 o
   5   3   2        7.62        8.88      0.48 o
   6   3   2        3.64        3.25      0.55 o
   7   3   2       83.57        8.65      0.73 o
   8   3   2       17.86       19.40      0.80 o
   9   3   2       20.80       26.60      0.94 o
  10   3   2        3.35        0.83      1.37 o
 -10   4   2        8.06        6.98      0.92 o
  -9   4   2       10.99       16.77      0.91 o
  -8   4   2        2.08        4.73      0.71 o
  -7   4   2      102.60        5.60      0.73 o
  -6   4   2       41.51       32.21      0.97 o
  -5   4   2      169.33      142.89      2.91 o
  -4   4   2      309.88      346.68      4.02 o
  -3   4   2      108.77       79.48      1.97 o
  -2   4   2        6.29       14.48      0.44 o
  -1   4   2        8.13        9.26      0.42 o
   0   4   2      312.15      330.39      2.42 o
   1   4   2       57.41       42.17      1.04 o
   2   4   2     3043.83     3024.40     10.35 o
   3   4   2        0.01        0.81      0.88 o
   4   4   2       85.67       74.10      2.14 o
   5   4   2      741.38      705.76      6.03 o
   6   4   2       59.77        6.71      0.72 o
   7   4   2       36.68        4.95      0.71 o
   8   4   2        0.22        0.84      1.15 o
   9   4   2        5.46        5.98      0.77 o
  10   4   2       17.31       20.97      1.04 o
  -9   5   2       67.20       74.43      2.24 o
  -8   5   2        0.88        0.30      0.52 o
  -7   5   2      141.08      131.67      3.43 o
  -6   5   2       21.99       26.49      0.85 o
  -5   5   2      137.20        8.88      0.73 o
  -4   5   2      374.56       30.35      0.95 o
  -3   5   2      126.93      127.01      2.74 o
  -2   5   2       55.55       56.31      1.37 o
  -1   5   2        2.60        5.56      0.46 o
   0   5   2        1.04        1.50      0.27 o
   1   5   2       29.94       37.53      1.15 o
   2   5   2      312.76      310.48      4.00 o
   3   5   2     1802.46     1912.31      9.68 o
   4   5   2      710.68      288.64      4.23 o
   5   5   2       31.15        9.90      0.77 o
   6   5   2        1.09        1.88      0.58 o
   7   5   2       12.92       11.81      0.80 o
   8   5   2       20.66       20.29      0.92 o
   9   5   2       38.73       55.69      1.61 o
  -8   6   2       43.14       52.12      1.40 o
  -7   6   2       92.50       93.04      2.30 o
  -6   6   2       21.06       20.27      0.90 o
  -5   6   2        2.32        1.73      1.27 o
  -4   6   2        1.26        2.21      0.58 o
  -3   6   2        0.42        1.22      0.62 o
  -2   6   2       70.65       49.47      1.56 o
  -1   6   2       58.79       53.65      1.58 o
   0   6   2      328.29      289.60     11.39 o
   1   6   2      503.70      385.74      4.89 o
   2   6   2      343.59      277.47      4.24 o
   3   6   2       62.35       44.84      1.33 o
   4   6   2       10.25       11.12      0.72 o
   5   6   2        1.72        4.24      0.67 o
   6   6   2       46.29       48.62      1.43 o
   7   6   2      115.80      122.14      3.61 o
   8   6   2        8.75       10.97      0.86 o
  -7   7   2        0.14        1.40      1.53 o
  -6   7   2       10.45       11.17      0.89 o
  -5   7   2        3.13        6.59      0.72 o
  -4   7   2        0.12        0.61      1.01 o
  -3   7   2        5.15        8.95      0.71 o
  -2   7   2        4.09        5.30      0.68 o
  -1   7   2       31.12       34.57      1.07 o
   0   7   2        5.24        4.15      0.75 o
   1   7   2        2.65        4.92      0.65 o
   2   7   2       11.62        9.78      0.73 o
   3   7   2       38.66       51.80      1.75 o
   4   7   2       13.92       18.21      0.90 o
   5   7   2        6.83        7.66      0.86 o
   6   7   2       17.55       15.37      0.98 o
   7   7   2        7.99        7.90      0.90 o
  -5   8   2        2.55        4.75      0.80 o
  -4   8   2        4.11        3.53      0.74 o
  -3   8   2        6.12        4.41      0.77 o
  -2   8   2        7.78        7.78      0.79 o
  -1   8   2        1.79        2.80      0.70 o
   0   8   2        7.48        7.80      0.58 o
   1   8   2       63.37       66.09      2.07 o
   2   8   2       71.82       74.72      2.10 o
   3   8   2       11.14        7.46      0.86 o
   4   8   2       34.18       30.84      1.14 o
   5   8   2       12.66       12.54      1.00 o
 -11   1   3       22.47       22.97      1.14 o
 -10   1   3        2.68        4.18      0.85 o
  -9   1   3      337.19      353.93      5.31 o
  -8   1   3      404.84      454.54      5.55 o
  -7   1   3        1.15        3.04      0.64 o
  -6   1   3      408.70      426.78      4.46 o
  -5   1   3       48.53       42.82      1.09 o
  -4   1   3      184.75      243.98      2.77 o
  -3   1   3        0.27        2.13      0.30 o
  -2   1   3        6.76        7.60      0.31 o
  -1   1   3      820.25      934.53      3.72 o
   0   1   3     4311.40     4626.47     73.22 o
   1   1   3      179.32      182.56      1.72 o
   2   1   3     4557.18     4980.92     34.37 o
   3   1   3     1700.83     1909.17      6.53 o
   4   1   3       31.55       29.62      0.87 o
   5   1   3       79.74       78.89      1.92 o
   6   1   3      343.36      366.21      4.13 o
   7   1   3       39.08       44.40      1.22 o
   8   1   3      361.59      276.83      4.51 o
   9   1   3      225.89      234.31      4.49 o
  10   1   3       34.80       38.45      1.30 o
  11   1   3        1.01        1.47      0.87 o
 -11   2   3      190.69      207.99      5.11 o
 -10   2   3      143.01      146.48      4.09 o
  -9   2   3      152.28      137.12      3.63 o
  -8   2   3      138.47      154.77      3.58 o
  -7   2   3      209.44      213.85      3.72 o
  -6   2   3      230.78      204.17      3.32 o
  -5   2   3      271.91      248.06      3.31 o
  -4   2   3      556.09      613.02      4.52 o
  -3   2   3       23.09       23.31      0.75 o
  -2   2   3     2414.07     2425.04      7.36 o
  -1   2   3      278.48      345.44      2.67 o
   0   2   3      905.12      849.82     15.16 o
   1   2   3     1455.01     1600.23      5.53 o
   2   2   3     1393.71     1447.33      5.68 o
   3   2   3      305.75      288.17      2.82 o
   4   2   3      737.87      825.89      5.09 o
   5   2   3      298.38      280.34      3.34 o
   6   2   3       52.50       60.63      1.42 o
   7   2   3     1217.01     1360.05      8.57 o
   8   2   3      133.71      116.75      3.11 o
   9   2   3       57.01       68.36      1.97 o
  10   2   3       18.45       23.39      0.99 o
  11   2   3      135.32      162.71      4.24 o
 -10   3   3       82.97       88.40      2.39 o
  -9   3   3      253.75      264.09      4.86 o
  -8   3   3      235.21      241.74      4.39 o
  -7   3   3        0.25        0.62      1.05 o
  -6   3   3       42.45       55.82      1.49 o
  -5   3   3      388.04      402.55      4.33 o
  -4   3   3      332.07      311.16      3.51 o
  -3   3   3       83.68       70.80      1.72 o
  -2   3   3      589.43      549.80      4.15 o
  -1   3   3     1149.22     1169.67      5.68 o
   0   3   3     1346.12     1430.46     13.29 o
   1   3   3      162.80      125.15      1.98 o
   2   3   3       25.85       30.08      0.82 o
   3   3   3        6.13        7.81      0.39 o
   4   3   3      624.67      629.02      5.00 o
   5   3   3      454.90      500.85      4.71 o
   6   3   3      411.35      455.01      4.96 o
   7   3   3        1.86        0.94      1.15 o
   8   3   3        4.34        5.80      0.69 o
   9   3   3       12.12       15.07      0.84 o
  10   3   3       37.37       39.98      1.15 o
 -10   4   3        9.85        8.30      0.96 o
  -9   4   3        0.46        0.65      1.16 o
  -8   4   3       73.90       70.29      1.95 o
  -7   4   3       34.53       42.25      1.26 o
  -6   4   3      182.35      170.28      3.47 o
  -5   4   3       98.35       90.97      2.53 o
  -4   4   3      108.84      113.60      2.54 o
  -3   4   3       95.82       96.44      2.17 o
  -2   4   3      120.72      113.25      2.24 o
  -1   4   3      807.66      821.44      5.55 o
   0   4   3      112.03      106.07      1.49 o
   1   4   3      148.25      105.16      2.16 o
   2   4   3      145.75      115.92      2.32 o
   3   4   3      634.01      685.76      5.36 o
   4   4   3      305.45      348.43      4.13 o
   5   4   3       37.77       38.31      1.06 o
   6   4   3        2.85        1.71      0.63 o
   7   4   3        0.45        0.87      1.15 o
   8   4   3       20.32       21.33      0.89 o
   9   4   3        0.58        1.17      1.37 o
  10   4   3        0.18        0.81      1.36 o
  -9   5   3       15.60       19.75      1.03 o
  -8   5   3       30.35       28.05      1.03 o
  -7   5   3        1.30        1.82      0.68 o
  -6   5   3       24.78       29.90      0.88 o
  -5   5   3       42.68       48.51      1.62 o
  -4   5   3      212.98      213.61      3.72 o
  -3   5   3        0.09        1.74      1.00 o
  -2   5   3       85.69       84.90      2.24 o
  -1   5   3       23.36       23.26      0.72 o
   0   5   3        3.33        4.56      0.55 o
   1   5   3      115.72      106.58      2.46 o
   2   5   3       83.21       75.78      2.22 o
   3   5   3       15.78       14.62      0.70 o
   4   5   3        0.41        3.27      0.72 o
   5   5   3        9.07        6.37      0.75 o
   6   5   3       30.65       28.17      0.88 o
   7   5   3        0.10        1.36      1.18 o
   8   5   3        0.19        1.00      1.24 o
   9   5   3        7.97        6.59      0.84 o
  -8   6   3       19.00       25.22      1.08 o
  -7   6   3       61.21       63.81      1.68 o
  -6   6   3       64.76       77.04      2.04 o
  -5   6   3       24.86       27.00      0.89 o
  -4   6   3       56.70       57.06      1.63 o
  -3   6   3      181.84      187.60      3.71 o
  -2   6   3      178.37      215.39      3.82 o
  -1   6   3        0.21        0.61      0.99 o
   0   6   3        0.12        1.29      0.54 o
   1   6   3       53.42       43.84      1.50 o
   2   6   3      262.58      219.97      3.86 o
   3   6   3       88.74       76.79      1.84 o
   4   6   3      118.07      149.44      3.38 o
   5   6   3       11.34       14.10      0.79 o
   6   6   3        2.21        4.24      0.69 o
   7   6   3       34.69       36.19      1.10 o
   8   6   3       15.32       16.95      0.96 o
  -7   7   3       22.17       25.28      1.09 o
  -6   7   3       48.24       55.69      1.65 o
  -5   7   3       15.74       16.59      0.88 o
  -4   7   3        5.92        5.89      0.71 o
  -3   7   3        7.71       10.07      0.72 o
  -2   7   3        5.91        9.18      0.69 o
  -1   7   3      145.80      160.60      3.65 o
   0   7   3      114.71      120.21      3.34 o
   1   7   3       21.24       20.49      0.83 o
   2   7   3       42.20       43.92      1.28 o
   3   7   3        4.47        6.17      0.70 o
   4   7   3       50.43       59.26      1.92 o
   5   7   3      171.21      189.35      4.26 o
   6   7   3       71.25       81.27      2.29 o
   7   7   3        1.12        0.42      1.72 o
  -4   8   3        0.11        0.12      0.69 o
  -3   8   3        0.50        2.39      0.68 o
  -2   8   3       18.33       20.29      0.92 o
  -1   8   3       12.70       15.88      0.86 o
   0   8   3       36.72       35.66      0.80 o
   1   8   3       60.62       60.71      1.98 o
   2   8   3       25.55       26.80      1.03 o
   3   8   3        6.14        8.54      0.84 o
   4   8   3       50.12       48.04      1.38 o
 -11   0   4       61.66       63.86      2.30 o
 -10   0   4      142.00      158.86      4.05 o
  -9   0   4       26.96       28.17      1.00 o
  -8   0   4      270.78      282.84      4.56 o
  -7   0   4      165.08      172.97      3.35 o
  -6   0   4     2555.35     2665.35     10.86 o
  -5   0   4       59.91       59.34      1.71 o
  -4   0   4     1185.51     1333.04      6.47 o
  -3   0   4        0.77        1.37      0.29 o
  -2   0   4     3234.77     3330.33      7.98 o
  -1   0   4    12571.97    13093.63     53.19 o
   0   0   4    11130.76    11682.37    156.11 o
   1   0   4     4684.25     4891.88     32.51 o
   2   0   4     1125.44     1348.04      5.28 o
   3   0   4      812.89      955.97      4.96 o
   4   0   4       69.82       76.89      1.75 o
   5   0   4      324.30      352.16      3.74 o
   6   0   4      351.88      509.31      5.00 o
   7   0   4      722.15      820.17      6.81 o
   8   0   4      653.71       34.09      1.10 o
   9   0   4        0.21        2.07      1.54 o
  10   0   4       43.30       48.24      1.42 o
  11   0   4       17.32       17.16      1.12 o
 -11   1   4        0.22        3.49      0.87 o
 -10   1   4       69.14       79.58      2.27 o
  -9   1   4      237.31      245.71      4.60 o
  -8   1   4       11.19        6.75      0.89 o
  -7   1   4      235.96      214.26      3.73 o
  -6   1   4       10.62       11.87      0.55 o
  -5   1   4       18.57       13.87      0.49 o
  -4   1   4      801.28      834.18      5.11 o
  -3   1   4      993.45     1039.50      5.17 o
  -2   1   4      393.48      363.78      2.85 o
  -1   1   4      701.58      764.26      3.82 o
   0   1   4     1664.63     1915.41     22.65 o
   1   1   4      106.02      137.38      1.69 o
   2   1   4     1923.23     2163.52      6.69 o
   3   1   4     1746.52     2009.10      7.19 o
   4   1   4       58.37       70.52      1.67 o
   5   1   4      978.82     1140.89      6.54 o
   6   1   4      137.03      154.49      2.96 o
   7   1   4        0.97        1.39      0.64 o
   8   1   4       11.30       10.30      0.92 o
   9   1   4      166.16      205.20      4.28 o
  10   1   4        0.01        1.14      1.48 o
  11   1   4       26.67       38.18      1.30 o
 -11   2   4       18.97       19.04      1.13 o
 -10   2   4       54.24       56.23      1.70 o
  -9   2   4        3.20        3.71      0.80 o
  -8   2   4        3.32        2.10      0.78 o
  -7   2   4      262.49      293.17      4.36 o
  -6   2   4       14.91       16.52      0.70 o
  -5   2   4        5.58        5.33      0.45 o
  -4   2   4      312.87      315.18      3.44 o
  -3   2   4       41.28       59.43      1.49 o
  -2   2   4      214.89      230.76      2.52 o
  -1   2   4     1856.57     2143.74      6.92 o
   0   2   4      889.12     1017.02      8.30 o
   1   2   4      754.46      800.64      4.23 o
   2   2   4      340.55      434.82      3.35 o
   3   2   4     1587.65     1787.14      7.25 o
   4   2   4      112.79      131.48      2.28 o
   5   2   4        4.12        3.84      0.43 o
   6   2   4      148.56      189.42      3.20 o
   7   2   4       51.63       42.43      1.12 o
   8   2   4       31.53       26.35      0.97 o
   9   2   4        0.21        0.51      1.08 o
  10   2   4       17.36       16.41      0.96 o
  11   2   4        1.34        0.57      1.53 o
 -10   3   4       26.99       29.14      1.14 o
  -9   3   4        0.04        1.70      1.41 o
  -8   3   4        4.44        7.17      0.79 o
  -7   3   4        2.64        3.34      0.72 o
  -6   3   4      141.96      150.73      3.13 o
  -5   3   4       34.77       36.89      1.01 o
  -4   3   4      811.82      768.71      5.68 o
  -3   3   4       79.11       73.91      1.86 o
  -2   3   4     1191.10     1056.88      5.94 o
  -1   3   4       21.20       20.59      0.78 o
   0   3   4       77.04       87.81      1.22 o
   1   3   4       17.71       21.28      0.61 o
   2   3   4      133.11      163.14      2.33 o
   3   3   4       60.78       45.32      1.08 o
   4   3   4       21.63       25.98      0.68 o
   5   3   4        1.92        0.54      0.81 o
   6   3   4       16.51       16.39      0.72 o
   7   3   4        2.72        1.59      0.67 o
   8   3   4       62.88       63.55      1.85 o
   9   3   4       11.58       11.21      0.80 o
  10   3   4       10.46       12.54      0.94 o
 -10   4   4       83.55       99.17      2.70 o
  -9   4   4        0.50        0.56      0.60 o
  -8   4   4        0.31        0.07      2.07 o
  -7   4   4        2.21        0.47      1.00 o
  -6   4   4       64.39       64.39      1.73 o
  -5   4   4      496.30      459.15      5.10 o
  -4   4   4      180.85      151.68      2.93 o
  -3   4   4      105.29      103.12      2.36 o
  -2   4   4      295.84      285.18      3.46 o
  -1   4   4       54.45       48.39      1.12 o
   0   4   4        0.66        2.04      0.24 o
   1   4   4      519.04      535.10      4.48 o
   2   4   4      585.46      544.23      4.65 o
   3   4   4      963.51      989.80      6.62 o
   4   4   4      374.71      398.67      4.42 o
   5   4   4       34.66       34.12      0.91 o
   6   4   4      133.83       88.20      1.92 o
   7   4   4      483.84      520.36      6.06 o
   8   4   4       36.05       43.73      1.39 o
   9   4   4       67.22       72.07      2.11 o
  10   4   4        2.31        2.17      0.81 o
  -9   5   4      108.41      133.65      3.97 o
  -8   5   4       23.38       24.78      0.96 o
  -7   5   4      234.84      241.56      4.56 o
  -6   5   4      200.74      160.95      3.65 o
  -5   5   4      133.68      140.06      3.21 o
  -4   5   4      329.87      355.39      4.69 o
  -3   5   4        0.23        1.05      0.49 o
  -2   5   4      123.59      167.19      3.08 o
  -1   5   4      126.13      128.64      2.64 o
   0   5   4      244.96      231.87      2.70 o
   1   5   4      351.11      325.38      3.99 o
   2   5   4      572.43      596.15      5.54 o
   3   5   4      147.32      154.97      3.10 o
   4   5   4      825.60      603.20      5.98 o
   5   5   4      576.66      383.25      5.20 o
   6   5   4      128.16      116.99      3.17 o
   7   5   4       20.47       25.98      0.93 o
   8   5   4       14.04       18.21      0.90 o
   9   5   4       13.30       12.19      0.93 o
  -8   6   4        4.23        5.39      0.87 o
  -7   6   4       47.41       53.69      1.58 o
  -6   6   4       38.44       40.93      1.10 o
  -5   6   4        0.44        0.51      1.01 o
  -4   6   4       25.00       22.31      0.84 o
  -3   6   4        1.16        3.21      1.36 o
  -2   6   4        3.93        4.62      0.65 o
  -1   6   4       38.81       45.25      1.23 o
   0   6   4       24.71       24.03      3.03 o
   1   6   4       81.41       61.36      1.65 o
   2   6   4      279.82      226.00      3.99 o
   3   6   4      182.00      144.68      3.39 o
   4   6   4       28.66       27.64      0.90 o
   5   6   4        1.80        1.59      0.64 o
   6   6   4       22.42       23.31      0.94 o
   7   6   4        4.47        0.75      1.28 o
   8   6   4        1.50        0.98      1.37 o
  -6   7   4       23.85       27.67      1.08 o
  -5   7   4        3.37        6.38      0.77 o
  -4   7   4        5.56        6.08      0.70 o
  -3   7   4        0.45        0.26      0.46 o
  -2   7   4        0.43        0.19      1.42 o
  -1   7   4        6.90        8.82      0.72 o
   0   7   4        1.77        2.81      0.48 o
   1   7   4        6.72        7.70      0.72 o
   2   7   4       14.95       15.53      0.78 o
   3   7   4        1.49        0.07      2.11 o
   4   7   4        0.17        0.91      1.13 o
   5   7   4       17.27       17.20      0.94 o
   6   7   4        5.57        7.12      0.86 o
  -4   8   4        1.90        0.99      0.66 o
  -3   8   4        0.10        0.65      0.61 o
  -2   8   4        4.84        8.28      0.80 o
  -1   8   4       16.03       14.99      0.90 o
   0   8   4        4.51        6.29      0.56 o
   1   8   4       19.84       23.74      1.00 o
   2   8   4       52.25       62.76      1.67 o
   3   8   4       63.28       80.23      2.23 o
   4   8   4       15.58       19.55      1.03 o
 -11   1   5        8.66       12.02      1.04 o
 -10   1   5       37.99       43.37      1.20 o
  -9   1   5      113.25      114.14      2.42 o
  -8   1   5      311.70      340.01      5.10 o
  -7   1   5      907.29      920.37      7.39 o
  -6   1   5        2.02        0.78      0.46 o
  -5   1   5       69.00       83.63      2.13 o
  -4   1   5        5.13        3.73      0.36 o
  -3   1   5      970.23     1153.26      5.83 o
  -2   1   5     1167.88     1222.49      5.42 o
  -1   1   5       96.26      132.12      1.78 o
   0   1   5       82.95       80.13      1.34 o
   1   1   5      333.56      343.59      2.77 o
   2   1   5      656.29      730.38      4.19 o
   3   1   5      244.18      290.43      2.92 o
   4   1   5       16.05       22.78      0.71 o
   5   1   5      723.27      778.56      5.71 o
   6   1   5     1027.62     1108.41      7.37 o
   7   1   5      946.53      682.15      6.50 o
   8   1   5       20.61        9.86      0.94 o
   9   1   5        1.14        0.06      2.40 o
  10   1   5       13.14       12.47      0.96 o
  11   1   5       11.61       12.66      1.06 o
 -11   2   5       32.73       40.36      1.30 o
 -10   2   5       47.06       56.69      1.50 o
  -9   2   5      155.99      166.48      4.00 o
  -8   2   5      418.25      398.67      5.52 o
  -7   2   5      127.91      137.71      3.31 o
  -6   2   5     1795.20     1717.87      9.40 o
  -5   2   5     1474.14     1481.64      8.09 o
  -4   2   5       82.61       72.73      1.89 o
  -3   2   5        0.07        0.20      0.54 o
  -2   2   5      150.13       97.25      1.80 o
  -1   2   5       26.00       44.80      1.26 o
   0   2   5       38.22       29.19      0.53 o
   1   2   5     2354.40     2604.85      8.19 o
   2   2   5      301.54      333.31      3.13 o
   3   2   5     1070.95     1099.58      5.87 o
   4   2   5     1441.81     1513.33      7.53 o
   5   2   5       92.96       91.02      2.27 o
   6   2   5        4.03        5.38      0.64 o
   7   2   5      772.77      647.47      6.34 o
   8   2   5       97.90      115.26      3.21 o
   9   2   5      181.76      188.36      4.25 o
  10   2   5       19.37       17.50      1.02 o
  11   2   5        0.00        1.83      0.85 o
 -10   3   5       30.26       32.08      1.16 o
  -9   3   5        2.73        5.74      0.82 o
  -8   3   5      420.85      414.97      5.75 o
  -7   3   5      921.13      967.12      7.92 o
  -6   3   5      174.07      170.72      3.47 o
  -5   3   5       11.58        7.72      0.61 o
  -4   3   5      895.57      977.13      6.57 o
  -3   3   5      120.03      100.50      2.16 o
  -2   3   5     1063.66     1030.07      6.04 o
  -1   3   5       91.20      111.02      2.04 o
   0   3   5      174.96      210.78      4.86 o
   1   3   5      290.18      267.33      2.99 o
   2   3   5        1.00        3.24      0.34 o
   3   3   5      347.42      341.54      3.68 o
   4   3   5       27.25       30.44      0.89 o
   5   3   5      314.66      325.48      4.09 o
   6   3   5      317.99      251.65      3.86 o
   7   3   5      166.82      156.56      3.60 o
   8   3   5       17.73       21.69      0.85 o
   9   3   5        0.26        0.92      1.28 o
  10   3   5       34.98       54.38      1.47 o
 -10   4   5       51.34       66.18      1.94 o
  -9   4   5        9.25       10.06      0.91 o
  -8   4   5       62.69       66.86      1.95 o
  -7   4   5        1.65        2.73      0.67 o
  -6   4   5        8.34        6.17      0.76 o
  -5   4   5      194.32      195.33      3.56 o
  -4   4   5      114.84      106.58      2.63 o
  -3   4   5       46.53       57.40      1.34 o
  -2   4   5       79.61       72.87      1.94 o
  -1   4   5        7.96       10.25      0.44 o
   0   4   5      147.93      138.00      1.75 o
   1   4   5        0.74        0.55      0.70 o
   2   4   5       34.20       43.44      1.17 o
   3   4   5       13.14       16.48      0.58 o
   4   4   5      174.63      175.89      3.16 o
   5   4   5        3.40        2.13      0.66 o
   6   4   5      116.40       93.90      2.04 o
   7   4   5       28.45       31.12      0.93 o
   8   4   5        8.15        8.93      0.79 o
   9   4   5        6.46       11.41      0.90 o
  10   4   5        1.39        2.02      0.80 o
  -9   5   5        0.13        1.39      1.50 o
  -8   5   5        5.62        5.72      0.85 o
  -7   5   5       14.67       12.68      0.87 o
  -6   5   5      122.40      121.52      3.29 o
  -5   5   5       12.88       16.57      0.86 o
  -4   5   5       39.18       38.55      1.07 o
  -3   5   5      141.23      144.48      3.13 o
  -2   5   5       27.24       30.44      0.98 o
  -1   5   5        5.61        8.00      0.56 o
   0   5   5      145.95      145.36      3.20 o
   1   5   5      208.31      206.39      3.42 o
   2   5   5       37.01       35.82      0.96 o
   3   5   5       44.36       34.70      1.01 o
   4   5   5       28.59       29.74      0.91 o
   5   5   5      169.58      119.82      3.27 o
   6   5   5       10.71       11.23      0.78 o
   7   5   5        1.48        0.78      0.60 o
   8   5   5        5.20        5.60      0.77 o
   9   5   5        2.55        1.75      0.75 o
  -8   6   5        6.10        5.57      0.89 o
  -7   6   5        2.01        2.73      0.77 o
  -6   6   5      234.74      242.43      4.83 o
  -5   6   5      270.64      287.80      4.98 o
  -4   6   5       18.72       18.80      0.84 o
  -3   6   5        0.24        0.81      1.00 o
  -2   6   5       99.22      128.08      3.19 o
  -1   6   5       50.94       50.22      1.61 o
   0   6   5        7.22       11.15      1.80 o
   1   6   5       15.58       10.45      0.72 o
   2   6   5        0.31        0.15      0.52 o
   3   6   5       44.95       51.12      1.58 o
   4   6   5       66.04       67.81      1.87 o
   5   6   5       83.32       75.49      1.92 o
   6   6   5       18.29       19.55      0.88 o
   7   6   5        2.85        1.00      1.31 o
   8   6   5       13.55       14.24      0.92 o
  -6   7   5       48.61       47.36      1.60 o
  -5   7   5       61.27       58.03      1.98 o
  -4   7   5       21.34       22.23      0.94 o
  -3   7   5        8.72        9.10      0.75 o
  -2   7   5       68.66       72.44      1.98 o
  -1   7   5        9.99        9.72      0.74 o
   0   7   5      187.47      193.72      2.83 o
   1   7   5      192.49      206.95      4.14 o
   2   7   5       37.76       45.17      1.34 o
   3   7   5        7.72        6.78      0.76 o
   4   7   5       23.35       26.49      0.97 o
   5   7   5       28.86       29.14      1.08 o
   6   7   5       77.19       80.87      2.39 o
  -4   8   5        2.58        0.86      1.38 o
  -3   8   5        0.34        0.17      1.80 o
  -2   8   5        2.98        0.96      1.39 o
  -1   8   5       45.40       43.48      1.17 o
   0   8   5       15.95       16.00      0.67 o
   1   8   5        8.75        6.57      0.84 o
   2   8   5       68.04       70.48      2.18 o
   3   8   5       15.56       18.06      0.99 o
   4   8   5        2.62        3.18      0.87 o
 -11   0   6        5.45        6.62      0.97 o
 -10   0   6      120.45      134.93      3.99 o
  -9   0   6      699.04      685.18      7.39 o
  -8   0   6      300.14      318.23      5.03 o
  -7   0   6     1488.96     1543.62      9.57 o
  -6   0   6      655.57      687.36      5.95 o
  -5   0   6      507.89      506.94      4.73 o
  -4   0   6      858.99      941.65      5.94 o
  -3   0   6     6625.17     7999.73     15.84 o
  -2   0   6     5759.30     6529.50     47.85 o
  -1   0   6       16.10       29.80      0.76 o
   0   0   6      671.41      640.45      2.77 o
   1   0   6     1281.53     1557.57      6.12 o
   2   0   6      560.89      599.13      4.06 o
   3   0   6     6736.33     7992.80     57.39 o
   4   0   6      187.33      180.92      2.75 o
   5   0   6      827.05      898.01      6.30 o
   6   0   6      158.50      148.84      3.11 o
   7   0   6       38.44        9.54      0.89 o
   8   0   6        5.12        1.30      1.50 o
   9   0   6      516.87      555.78      6.78 o
  10   0   6       10.29       15.26      1.02 o
  11   0   6       38.12       48.47      1.39 o
 -11   1   6      112.85      122.99      2.95 o
 -10   1   6        2.74        2.95      0.83 o
  -9   1   6        5.75        5.19      0.81 o
  -8   1   6     1264.50     1198.42      9.20 o
  -7   1   6      138.00      134.54      3.34 o
  -6   1   6      338.07      324.28      4.29 o
  -5   1   6      679.01      618.38      5.37 o
  -4   1   6       17.13       28.02      0.94 o
  -3   1   6       10.27       26.86      0.86 o
  -2   1   6     3494.38     3761.83     10.18 o
  -1   1   6       36.55       44.95      1.26 o
   0   1   6      231.90      234.31      1.74 o
   1   1   6       35.55       77.28      1.61 o
   2   1   6     1536.80     1625.79      6.69 o
   3   1   6      710.47      839.94      5.29 o
   4   1   6      518.62      609.19      4.78 o
   5   1   6      428.91      456.78      4.61 o
   6   1   6     1325.99     1507.95      8.81 o
   8   1   6      420.83      441.54      5.81 o
   9   1   6        4.67        8.51      0.89 o
  10   1   6        4.16        8.68      0.93 o
  11   1   6       43.36       61.62      1.95 o
 -10   2   6       12.55       15.11      1.03 o
  -9   2   6        0.18        0.61      0.63 o
  -8   2   6       50.69       52.72      1.85 o
  -7   2   6       39.12       28.96      1.01 o
  -6   2   6      651.91      652.27      6.08 o
  -5   2   6       76.27       83.13      2.32 o
  -4   2   6      111.53       97.96      2.19 o
  -3   2   6       11.75        8.49      0.40 o
  -2   2   6      988.16     1077.31      5.81 o
  -1   2   6      305.51      393.83      3.51 o
   0   2   6       22.72       38.32      0.63 o
   1   2   6      189.01      175.23      2.34 o
   2   2   6      891.66      984.93      5.56 o
   3   2   6      881.27     1061.75      6.13 o
   4   2   6       61.99       73.25      1.99 o
   5   2   6      676.06      731.42      5.84 o
   6   2   6        0.33        0.28      0.45 o
   7   2   6       19.65       16.84      0.93 o
   8   2   6       56.21       64.17      1.91 o
   9   2   6       74.91       82.27      2.16 o
  10   2   6        9.05        9.60      0.94 o
 -10   3   6       68.48       78.84      2.36 o
  -9   3   6      117.31      117.05      2.63 o
  -8   3   6      130.06      123.73      3.51 o
  -7   3   6      499.03      515.19      6.03 o
  -6   3   6       23.72       26.35      0.99 o
  -5   3   6       61.56       56.52      1.54 o
  -4   3   6      370.73      336.96      4.06 o
  -3   3   6       82.35      103.46      2.31 o
  -2   3   6      407.99      401.66      3.99 o
  -1   3   6     1271.90     1285.78      6.75 o
   0   3   6      233.08      242.16      5.55 o
   1   3   6        1.88        3.93      0.36 o
   2   3   6      136.69      122.56      2.27 o
   3   3   6        9.90       19.72      0.64 o
   4   3   6       15.72       17.85      0.63 o
   5   3   6      771.28      786.30      6.36 o
   6   3   6        1.24        0.62      1.13 o
   7   3   6      402.00      307.37      4.75 o
   8   3   6        0.03        1.21      1.26 o
   9   3   6       37.64       36.96      1.24 o
  10   3   6       27.17       31.74      1.15 o
  -9   4   6      276.51      287.05      5.53 o
  -8   4   6        6.50        5.40      0.78 o
  -7   4   6        0.16        0.33      1.36 o
  -6   4   6      170.87      211.43      4.02 o
  -5   4   6      176.40      176.33      3.67 o
  -4   4   6      978.69      918.69      7.04 o
  -3   4   6      121.72      115.32      2.61 o
  -2   4   6       43.14       36.62      1.14 o
  -1   4   6      348.32      368.55      4.14 o
   0   4   6        2.23        2.75      0.31 o
   1   4   6       19.60       15.53      0.50 o
   2   4   6        1.59        2.78      0.43 o
   3   4   6      631.25      629.16      5.55 o
   4   4   6     1167.72     1157.40      7.91 o
   5   4   6      346.11      301.28      4.42 o
   6   4   6       20.67       16.79      0.86 o
   7   4   6        0.26        1.92      0.64 o
   8   4   6       20.32       22.05      0.94 o
   9   4   6       15.06       14.00      0.93 o
  -9   5   6       28.35       32.33      1.20 o
  -8   5   6       40.18       33.99      1.13 o
  -7   5   6       42.27       39.49      1.25 o
  -6   5   6       17.42       17.90      0.87 o
  -5   5   6       99.71       84.75      2.04 o
  -4   5   6        6.69        5.19      0.72 o
  -3   5   6      234.99      259.34      4.01 o
  -2   5   6       51.40       57.69      1.56 o
  -1   5   6       23.16       28.88      0.83 o
   0   5   6      124.81      131.06      1.99 o
   1   5   6        6.70        5.56      0.56 o
   2   5   6     1073.53      956.65      7.19 o
   3   5   6      451.23      392.95      4.94 o
   4   5   6       46.03       48.47      1.70 o
   5   5   6      605.43      621.82      6.62 o
   6   5   6       26.80       27.06      0.95 o
   7   5   6       42.06       44.91      1.22 o
   8   5   6        2.58        1.01      1.26 o
  -7   6   6        3.18        0.81      1.39 o
  -6   6   6       48.13       48.97      1.55 o
  -5   6   6        3.13        4.85      0.79 o
  -4   6   6       84.14       76.99      2.09 o
  -3   6   6        3.64        3.46      0.66 o
  -2   6   6       32.00       27.41      0.87 o
  -1   6   6      249.22      268.42      4.35 o
   0   6   6       57.45       49.97      4.84 o
   1   6   6       68.90       57.86      1.68 o
   2   6   6        5.86        6.52      0.62 o
   3   6   6       11.87       12.04      0.73 o
   4   6   6       27.71       25.75      0.93 o
   5   6   6       64.11       74.82      2.06 o
   6   6   6        0.10        1.44      1.36 o
   7   6   6        3.59        4.19      0.77 o
  -6   7   6        3.08        4.42      0.86 o
  -5   7   6        0.02        0.69      1.20 o
  -4   7   6        7.99        9.35      0.85 o
  -3   7   6        1.23        0.78      0.62 o
  -2   7   6        1.41        0.04      0.87 o
  -1   7   6        6.91        8.43      0.79 o
   0   7   6        3.66        4.79      0.64 o
   1   7   6       69.55       76.21      2.03 o
   2   7   6        2.79        4.11      0.70 o
   3   7   6       47.69       64.26      1.60 o
   4   7   6       16.18       18.16      0.92 o
   5   7   6        0.09        0.00      3.57 o
   6   7   6        0.69        0.10      0.85 o
  -3   8   6       21.57       21.87      1.01 o
  -2   8   6        6.61        6.62      0.84 o
  -1   8   6        0.10        0.86      1.30 o
   0   8   6       68.02       80.32      1.60 o
   1   8   6       21.93       22.26      0.99 o
   2   8   6        9.39       12.76      0.95 o
   3   8   6       16.95       17.74      1.00 o
 -10   1   7       19.22       24.07      1.06 o
  -9   1   7       11.05       12.39      0.88 o
  -8   1   7       80.32       83.83      2.08 o
  -7   1   7      125.78      141.63      3.49 o
  -6   1   7      954.33      930.98      7.26 o
  -5   1   7      253.50      235.33      3.57 o
  -4   1   7       18.47       19.07      0.65 o
  -3   1   7        0.69        2.45      0.36 o
  -2   1   7      457.69      472.77      3.97 o
  -1   1   7      170.24      200.32      2.51 o
   0   1   7       32.80       35.92      1.33 o
   1   1   7     4266.38     4796.74     11.88 o
   2   1   7     1385.06     1678.42      7.26 o
   3   1   7       53.96       44.21      1.10 o
   4   1   7        0.22        0.42      0.70 o
   5   1   7        5.89        6.66      0.53 o
   6   1   7       15.28       13.85      0.78 o
   7   1   7      725.17      564.16      6.18 o
   8   1   7      304.16      322.49      5.17 o
   9   1   7       21.65       18.54      1.00 o
  10   1   7       12.39       15.77      1.03 o
 -10   2   7       59.35       65.01      2.23 o
  -9   2   7      140.99      141.04      3.88 o
  -8   2   7       57.19       53.44      1.50 o
  -7   2   7      407.57      403.55      5.45 o
  -6   2   7      311.96      313.41      4.51 o
  -5   2   7      494.25      510.56      5.13 o
  -4   2   7     1955.07     2022.27      9.46 o
  -3   2   7     1016.78     1062.11      6.49 o
  -2   2   7        5.15        2.19      0.35 o
  -1   2   7        0.20        0.57      0.60 o
   0   2   7      192.68      215.81      2.68 o
   1   2   7      734.65      777.17      5.09 o
   2   2   7      462.03      604.42      4.63 o
   3   2   7      478.15      574.46      4.78 o
   4   2   7      226.50      225.17      3.24 o
   5   2   7      313.62      322.69      4.18 o
   6   2   7      461.24      405.11      5.01 o
   7   2   7      690.37      608.10      6.41 o
   8   2   7       41.38       40.40      1.06 o
   9   2   7      124.14      140.45      3.80 o
  10   2   7       45.55       63.07      1.85 o
 -10   3   7       75.35       82.92      2.57 o
  -9   3   7        1.74        0.94      1.40 o
  -8   3   7      115.18      109.34      2.37 o
  -7   3   7        6.50        7.26      0.76 o
  -6   3   7     1362.95     1389.39      9.28 o
  -5   3   7      863.00      809.90      6.93 o
  -4   3   7      206.99      211.91      3.46 o
  -3   3   7      223.47      208.94      3.20 o
  -2   3   7     1451.47     1427.19      7.74 o
  -1   3   7      166.66      198.28      2.96 o
   0   3   7      949.96     1049.66     26.54 o
   1   3   7      211.69      222.60      3.05 o
   2   3   7        1.98        4.31      0.39 o
   3   3   7        8.19        8.06      0.46 o
   4   3   7       27.53       22.44      0.68 o
   5   3   7      121.44      125.03      2.97 o
   6   3   7       25.14       18.51      0.86 o
   7   3   7      358.21      373.66      5.24 o
   8   3   7       88.34       80.47      2.13 o
   9   3   7        2.52        4.36      0.82 o
  10   3   7       10.34       17.30      1.06 o
  -9   4   7       49.33       57.19      1.76 o
  -8   4   7        1.63        3.62      1.63 o
  -7   4   7       59.27       51.84      1.79 o
  -6   4   7        6.45        3.86      0.73 o
  -5   4   7      358.14      359.89      4.93 o
  -4   4   7      236.28      218.65      3.76 o
  -3   4   7      249.80      227.33      3.67 o
  -2   4   7       84.36       96.93      2.40 o
  -1   4   7        1.68        1.85      0.41 o
   0   4   7       66.00       71.28      1.87 o
   1   4   7      483.91      480.38      4.73 o
   2   4   7        5.11        6.01      0.56 o
   3   4   7       20.64       23.56      0.81 o
   4   4   7       62.83       56.48      1.62 o
   5   4   7        0.68        1.91      0.77 o
   6   4   7       77.06       78.60      1.96 o
   7   4   7        0.01        2.85      1.50 o
   8   4   7       46.95       45.62      1.50 o
   9   4   7       21.49       28.49      1.12 o
  -8   5   7        0.51        1.15      1.41 o
  -7   5   7       10.30        8.38      0.82 o
  -6   5   7        2.28        4.34      0.77 o
  -5   5   7      495.87      470.49      5.88 o
  -4   5   7       42.33       46.94      1.18 o
  -3   5   7       45.96       46.48      1.28 o
  -2   5   7        3.29        2.99      0.65 o
  -1   5   7        1.88        4.01      0.64 o
   0   5   7      179.91      150.35     15.53 o
   1   5   7        2.57        2.97      0.59 o
   2   5   7        5.92        4.40      0.67 o
   3   5   7       49.94       36.75      1.21 o
   4   5   7       33.04       28.11      0.94 o
   5   5   7       42.20       36.86      1.18 o
   6   5   7       29.26       25.50      0.95 o
   7   5   7        3.10        4.57      0.73 o
   8   5   7        0.15        2.51      1.56 o
  -7   6   7       35.41       36.89      1.21 o
  -6   6   7       70.29       64.57      2.13 o
  -5   6   7       50.46       49.24      1.51 o
  -4   6   7      651.51      666.34      7.29 o
  -3   6   7       65.96       64.88      1.87 o
  -2   6   7       18.94       19.53      0.83 o
  -1   6   7        3.44        4.63      0.67 o
   0   6   7       10.79       11.94      1.63 o
   1   6   7       14.07       16.37      0.74 o
   2   6   7       66.40       80.13      1.93 o
   3   6   7       48.67       47.74      1.30 o
   4   6   7        2.14        2.26      0.65 o
   5   6   7        0.01        0.28      1.53 o
   6   6   7       41.45       32.14      1.07 o
   7   6   7        2.45        3.29      0.78 o
  -5   7   7      116.80      109.92      2.61 o
  -4   7   7       19.19       21.48      1.00 o
  -3   7   7       61.67       61.97      2.00 o
  -2   7   7       56.85       67.90      2.05 o
  -1   7   7       98.81      104.14      2.32 o
   0   7   7       34.59       36.87      1.34 o
   1   7   7        8.86       11.91      0.80 o
   2   7   7       57.90       58.62      1.86 o
   3   7   7       31.41       35.52      1.06 o
   4   7   7       13.04       10.37      0.86 o
   5   7   7       16.00       12.10      0.92 o
  -3   8   7        1.76        1.59      1.62 o
  -2   8   7        0.19        1.88      1.48 o
  -1   8   7        3.06        3.83      0.80 o
   0   8   7       32.35       36.50      0.83 o
   1   8   7       47.27       47.93      1.38 o
   2   8   7        8.15        8.09      0.88 o
 -10   0   8       33.17       29.17      1.14 o
  -9   0   8      111.34      115.86      2.50 o
  -8   0   8     1076.02     1077.67      9.08 o
  -7   0   8     2297.90     2410.62     12.50 o
  -6   0   8       10.87       11.73      0.72 o
  -5   0   8       22.96       29.56      0.84 o
  -4   0   8      732.77      791.89      5.92 o
  -3   0   8       26.79       40.78      1.06 o
  -2   0   8     5209.40     5784.26     14.31 o
  -1   0   8     2600.66     3062.26     10.11 o
   0   0   8       30.89       45.50      0.70 o
   1   0   8      314.93      249.81      2.97 o
   2   0   8      162.90      256.05      3.10 o
   3   0   8       12.05       17.25      0.55 o
   4   0   8      138.21      139.79      2.68 o
   5   0   8      717.65      793.92      6.39 o
   6   0   8     1539.34      805.66      7.07 o
   7   0   8       58.84       21.43      1.02 o
   8   0   8      151.12      167.77      3.94 o
   9   0   8       40.26       64.04      2.13 o
  10   0   8       22.72       21.48      1.10 o
 -10   1   8      156.06      177.14      4.49 o
  -9   1   8       30.78       35.75      1.13 o
  -8   1   8      123.85      130.78      3.54 o
  -7   1   8      548.89      557.48      6.27 o
  -6   1   8      611.17      607.96      6.14 o
  -5   1   8      518.08      525.16      5.33 o
  -4   1   8      524.08      584.72      5.22 o
  -3   1   8        7.65        5.94      0.42 o
  -2   1   8      535.63      779.64      5.41 o
  -1   1   8      114.73      163.14      2.47 o
   0   1   8      402.21      463.03      5.66 o
   1   1   8      194.64      242.17      2.93 o
   2   1   8      160.32      215.96      2.93 o
   3   1   8      589.88      697.70      5.26 o
   4   1   8       94.14      127.01      2.62 o
   5   1   8       89.44      101.95      2.57 o
   6   1   8       68.07       64.84      1.83 o
   7   1   8      575.75      448.89      5.75 o
   8   1   8        0.44        2.74      1.55 o
   9   1   8       36.34       39.73      1.19 o
  10   1   8        0.11        0.09      1.05 o
 -10   2   8        7.68        7.41      0.96 o
  -9   2   8        0.95        0.63      1.28 o
  -8   2   8       26.87       29.17      1.02 o
  -7   2   8        9.90       11.23      0.76 o
  -6   2   8      284.92      292.42      4.54 o
  -5   2   8       33.28       43.81      1.17 o
  -4   2   8      477.97      486.34      5.00 o
  -3   2   8        0.81        0.32      0.35 o
  -2   2   8       59.89       51.76      1.23 o
  -1   2   8      238.16      302.34      3.46 o
   0   2   8      165.47      185.30      2.45 o
   1   2   8      169.86      188.59      2.81 o
   2   2   8       21.20       21.84      0.65 o
   3   2   8      413.65      441.30      4.42 o
   4   2   8       87.32       98.73      2.36 o
   5   2   8        3.21        1.92      0.57 o
   6   2   8       85.80       66.45      1.85 o
   7   2   8       24.97       24.61      0.96 o
   8   2   8        0.07        0.48      1.17 o
   9   2   8        1.08        1.73      1.51 o
  10   2   8        1.33        2.15      0.86 o
  -9   3   8       93.64       88.35      2.44 o
  -8   3   8       55.30       54.38      1.59 o
  -7   3   8        0.71        0.29      0.50 o
  -6   3   8      761.48      797.82      7.35 o
  -5   3   8       88.71       98.18      2.91 o
  -4   3   8      150.27      147.29      3.09 o
  -3   3   8      186.65      177.43      3.17 o
  -2   3   8      399.09      369.61      4.26 o
  -1   3   8       49.76       62.67      1.36 o
   0   3   8       10.64       14.90      0.36 o
   1   3   8       14.12       21.12      0.53 o
   2   3   8       85.88       91.50      2.22 o
   3   3   8       13.09        7.83      0.53 o
   4   3   8       20.65       15.29      0.69 o
   5   3   8      116.54      110.15      2.90 o
   6   3   8      152.31      129.27      3.27 o
   7   3   8       11.21       13.26      0.83 o
   8   3   8       57.90       62.89      1.97 o
   9   3   8       24.98       29.65      1.15 o
  -9   4   8       54.68       61.06      1.82 o
  -8   4   8      121.00      121.34      2.56 o
  -7   4   8      106.17      107.50      3.21 o
  -6   4   8       46.58       37.94      1.12 o
  -5   4   8      116.94      130.47      3.35 o
  -4   4   8      101.46      101.72      2.85 o
  -3   4   8      382.00      374.74      4.71 o
  -2   4   8      195.05      178.39      3.33 o
  -1   4   8       50.42       48.31      1.35 o
   0   4   8      175.70      198.50      5.93 o
   1   4   8       82.60       73.10      2.18 o
   2   4   8      407.08      401.44      4.55 o
   3   4   8       25.08       25.50      0.78 o
   4   4   8       56.49       57.94      1.69 o
   5   4   8     1061.36      881.34      7.72 o
   6   4   8      229.00      230.60      4.37 o
   7   4   8       41.51       44.65      1.44 o
   8   4   8       59.58       67.63      2.09 o
   9   4   8        0.60        0.54      0.68 o
  -8   5   8        3.71        4.94      0.86 o
  -7   5   8        0.02        0.15      1.65 o
  -6   5   8      283.07      290.15      5.09 o
  -5   5   8       18.80       15.26      0.89 o
  -4   5   8       57.80       57.31      1.76 o
  -3   5   8       98.81      113.13      3.12 o
  -2   5   8       48.98       60.80      1.73 o
  -1   5   8      417.89      421.53      5.11 o
   0   5   8      341.38      321.57     31.16 o
   1   5   8       92.71       75.44      1.78 o
   2   5   8        0.81        1.70      0.61 o
   3   5   8      207.24      175.01      3.59 o
   4   5   8      219.86      222.02      4.12 o
   5   5   8      109.65      109.46      3.18 o
   6   5   8       90.67       92.83      2.24 o
   7   5   8       50.30       41.57      1.14 o
   8   5   8       34.86       39.77      1.19 o
  -7   6   8       13.92       13.71      1.02 o
  -6   6   8       30.56       31.64      1.12 o
  -5   6   8       52.47       54.09      1.59 o
  -4   6   8        0.36        0.99      1.35 o
  -3   6   8       52.94       58.15      1.56 o
  -2   6   8      110.43       98.29      2.14 o
  -1   6   8      122.40      123.05      3.32 o
   0   6   8      122.38      128.11      2.32 o
   1   6   8       14.94       12.49      0.72 o
   2   6   8       12.90       16.59      0.79 o
   3   6   8       23.25       25.58      0.87 o
   4   6   8       18.45       19.77      0.91 o
   5   6   8       21.11       25.00      0.97 o
   6   6   8        1.20        0.55      1.13 o
   7   6   8        2.99        3.60      0.83 o
  -5   7   8        7.42        7.22      0.92 o
  -4   7   8       21.29       22.86      1.06 o
  -3   7   8        1.25        2.83      0.75 o
  -2   7   8        8.89        9.03      0.85 o
  -1   7   8       12.91       12.29      0.89 o
   0   7   8        0.27        0.48      0.92 o
   1   7   8        6.24        7.16      0.73 o
   2   7   8        0.44        0.29      1.35 o
   3   7   8        3.53        3.28      0.75 o
   4   7   8       22.66       22.52      0.97 o
   5   7   8        9.15        9.33      0.90 o
  -1   8   8        0.30        1.21      0.71 o
   0   8   8        1.71        2.43      0.55 o
   1   8   8       47.52       54.62      1.47 o
 -10   1   9        0.29        1.23      1.61 o
  -9   1   9       73.09       72.35      2.17 o
  -8   1   9      106.81      117.83      3.42 o
  -7   1   9       22.32       23.21      0.91 o
  -6   1   9      199.04      209.26      3.92 o
  -5   1   9       89.58       94.11      2.68 o
  -4   1   9       21.52       22.21      0.78 o
  -3   1   9      136.94      162.08      2.89 o
  -2   1   9       34.35       52.20      1.24 o
  -1   1   9      456.54      459.03      4.27 o
   0   1   9      844.72      842.37      8.67 o
   1   1   9       49.81       65.15      1.83 o
   2   1   9       22.79       30.44      0.85 o
   3   1   9      299.33      323.48      3.98 o
   4   1   9      127.35      142.89      2.84 o
   5   1   9      149.89      153.74      3.16 o
   6   1   9      113.42      102.06      2.96 o
   7   1   9       72.83       61.75      1.91 o
   8   1   9        9.91       12.23      0.87 o
   9   1   9       53.79       43.41      1.28 o
  10   1   9       11.92        7.87      1.01 o
 -10   2   9       10.71       13.06      1.02 o
  -9   2   9        0.10        0.15      1.95 o
  -8   2   9      308.26      308.73      5.35 o
  -7   2   9      312.82      289.21      4.80 o
  -6   2   9      521.78      550.32      6.10 o
  -5   2   9        5.09        6.72      0.72 o
  -4   2   9      162.66      158.79      3.21 o
  -3   2   9      553.12      500.85      4.95 o
  -2   2   9     1334.94     1361.07      7.76 o
  -1   2   9        0.04        0.59      0.34 o
   0   2   9        9.16       14.40      0.35 o
   1   2   9     1193.76     1162.48      6.98 o
   2   2   9      271.90      317.54      3.85 o
   3   2   9      568.12      594.67      5.40 o
   4   2   9      115.30      116.57      2.69 o
   5   2   9      123.05      120.92      2.98 o
   6   2   9       25.71       23.66      0.89 o
   7   2   9       26.93       30.44      0.98 o
   8   2   9       44.59       40.01      1.09 o
   9   2   9       29.64       25.98      1.10 o
  -9   3   9       97.10      111.84      2.69 o
  -8   3   9       36.06       40.40      1.27 o
  -7   3   9       13.60       13.75      0.86 o
  -6   3   9       32.61       33.00      0.95 o
  -5   3   9      593.88      617.69      6.33 o
  -4   3   9      918.61      952.20      7.51 o
  -3   3   9      517.56      491.11      5.27 o
  -2   3   9       38.31       47.74      1.34 o
  -1   3   9      291.02      345.34      4.22 o
   0   3   9       85.11       74.76      1.49 o
   1   3   9       19.54       16.79      0.54 o
   2   3   9      155.33      148.36      2.90 o
   3   3   9       35.91       45.81      1.35 o
   4   3   9       56.80       44.95      1.19 o
   5   3   9        5.43        4.77      0.71 o
   6   3   9       32.72       33.48      1.06 o
   7   3   9       50.95       58.11      1.86 o
   8   3   9        6.85        9.79      0.88 o
   9   3   9      173.44      204.88      4.83 o
  -8   4   9        6.26        5.14      0.85 o
  -7   4   9        6.40        7.14      0.78 o
  -6   4   9       90.71       83.13      2.17 o
  -5   4   9       23.55       25.98      0.87 o
  -4   4   9      139.08      133.46      3.32 o
  -3   4   9      360.30      335.13      4.76 o
  -2   4   9      261.79      272.15      4.20 o
  -1   4   9        1.13        0.70      0.91 o
   0   4   9      224.76      227.51      7.39 o
   1   4   9      117.69      122.07      2.81 o
   2   4   9       32.97       25.22      0.89 o
   3   4   9        1.33        2.34      0.61 o
   4   4   9       43.28       42.50      1.26 o
   5   4   9       30.13       30.56      0.92 o
   6   4   9       11.60       11.06      0.81 o
   7   4   9        0.04        0.45      0.57 o
   8   4   9        6.97        6.75      0.88 o
  -8   5   9       13.31       13.36      0.97 o
  -7   5   9       28.08       28.67      1.07 o
  -6   5   9        0.79        1.99      0.71 o
  -5   5   9        5.62        5.15      0.80 o
  -4   5   9       77.05       77.77      2.05 o
  -3   5   9       18.30       22.55      0.87 o
  -2   5   9       20.30       19.16      0.85 o
  -1   5   9        1.38        1.24      0.62 o
   0   5   9        0.13        0.48      0.87 o
   1   5   9        0.32        1.21      1.27 o
   2   5   9        7.17        4.11      0.71 o
   3   5   9        0.24        0.76      1.01 o
   4   5   9       41.01       43.81      1.14 o
   5   5   9        1.74        1.15      0.65 o
   6   5   9        2.74        1.07      1.36 o
   7   5   9        7.24        8.33      0.89 o
  -6   6   9       80.53       87.26      2.43 o
  -5   6   9       35.14       35.23      1.12 o
  -4   6   9        8.85       10.72      0.87 o
  -3   6   9      182.94      196.19      4.26 o
  -2   6   9       88.78       98.02      2.19 o
  -1   6   9       50.32       45.96      1.24 o
   0   6   9        5.74        7.20      0.52 o
   1   6   9        1.58        1.62      0.60 o
   2   6   9        2.86        2.77      0.63 o
   3   6   9       22.74       24.15      0.92 o
   4   6   9       24.85       29.11      0.96 o
   5   6   9       47.84       55.20      1.56 o
   6   6   9        0.06        1.15      1.37 o
  -4   7   9      209.35      217.27      4.89 o
  -3   7   9       13.63       13.91      0.95 o
  -2   7   9       20.28       21.53      1.00 o
  -1   7   9       94.03       98.46      2.36 o
   0   7   9      102.61      115.69      2.56 o
   1   7   9       12.10       14.33      0.86 o
   2   7   9        4.18        5.47      0.76 o
   3   7   9       12.24       13.18      0.88 o
   4   7   9       22.91       25.42      1.03 o
 -10   0  10       90.94      100.94      2.67 o
  -9   0  10       16.68       15.92      0.97 o
  -8   0  10       87.17       74.67      2.10 o
  -7   0  10      705.61      690.41      7.27 o
  -6   0  10      239.42      240.28      4.20 o
  -5   0  10       29.72       39.18      1.21 o
  -4   0  10      143.89      182.63      3.29 o
  -3   0  10       36.24       41.00      1.24 o
  -2   0  10      121.96      109.34      2.49 o
  -1   0  10     1089.86     1170.04      7.00 o
   0   0  10       20.69       25.67      0.57 o
   1   0  10      183.21      217.35      3.18 o
   2   0  10      224.13      261.84      3.58 o
   3   0  10       20.79       24.50      0.74 o
   4   0  10        3.30        4.02      0.54 o
   5   0  10        7.66        8.01      0.72 o
   6   0  10       55.53       67.63      1.82 o
   7   0  10      245.28      292.80      4.92 o
   8   0  10      100.32       97.09      2.40 o
   9   0  10       39.15       52.36      1.72 o
  -9   1  10       46.43       42.68      1.34 o
  -8   1  10      132.73      135.57      3.67 o
  -7   1  10       27.41       26.89      0.95 o
  -6   1  10       60.37       49.63      1.44 o
  -5   1  10       72.67       75.30      1.82 o
  -4   1  10      704.54      662.63      6.13 o
  -3   1  10       86.25       90.76      2.37 o
  -2   1  10      494.60      517.21      4.91 o
  -1   1  10      185.33      159.83      2.80 o
   0   1  10      150.66      142.79      1.87 o
   1   1  10      660.29      680.41      5.49 o
   2   1  10      190.80      203.78      3.24 o
   3   1  10       31.07       28.61      0.80 o
   4   1  10        5.10        5.42      0.58 o
   5   1  10      301.20      296.21      4.38 o
   6   1  10       12.81       11.34      0.86 o
   7   1  10       26.28       28.22      0.97 o
   8   1  10      120.43      133.26      3.77 o
   9   1  10       71.64       94.70      2.53 o
  -9   2  10       13.69       15.63      0.96 o
  -8   2  10        0.06        0.99      1.22 o
  -7   2  10        3.03        5.00      0.77 o
  -6   2  10        5.47        4.07      0.71 o
  -5   2  10        3.35        2.62      1.42 o
  -4   2  10      111.14       90.60      2.63 o
  -3   2  10      343.03      358.10      4.50 o
  -2   2  10      249.84      270.33      3.82 o
  -1   2  10      201.24      223.18      3.39 o
   0   2  10      102.70      120.56      1.80 o
   1   2  10       91.55       91.13      2.32 o
   2   2  10        0.08        1.65      0.98 o
   3   2  10       49.32       55.94      1.49 o
   4   2  10       97.76       95.95      2.60 o
   5   2  10        0.19        1.00      1.17 o
   6   2  10        2.36        1.91      0.60 o
   7   2  10        7.20        5.49      0.75 o
   8   2  10        0.53        1.37      0.67 o
   9   2  10        0.12        0.89      0.74 o
  -9   3  10       78.21       83.83      2.43 o
  -8   3  10      120.62      115.62      2.62 o
  -7   3  10       25.27       28.08      1.00 o
  -6   3  10       10.13       12.10      0.81 o
  -5   3  10        2.03        0.66      1.23 o
  -4   3  10       19.04       24.53      0.90 o
  -3   3  10      136.56      138.49      3.26 o
  -2   3  10      182.11      166.83      3.22 o
  -1   3  10       27.30       29.62      0.84 o
   0   3  10       64.85       71.69      1.09 o
   1   3  10       52.93       43.37      1.31 o
   2   3  10        8.99        6.98      0.58 o
   3   3  10       25.58       26.01      0.82 o
   4   3  10        1.14        0.65      1.08 o
   5   3  10       92.27       84.85      1.99 o
   6   3  10       44.30       52.96      1.73 o
   7   3  10       25.32       27.90      0.99 o
   8   3  10       26.82       28.90      1.07 o
   9   3  10       30.45       33.54      1.22 o
  -8   4  10       79.56       83.68      2.02 o
  -7   4  10       60.36       59.17      2.04 o
  -6   4  10       42.34       43.92      1.21 o
  -5   4  10       19.41       21.12      0.89 o
  -4   4  10        1.65        3.02      0.63 o
  -3   4  10      164.21      147.82      3.50 o
  -2   4  10      508.33      548.37      5.96 o
  -1   4  10      411.18      423.81      5.13 o
   0   4  10       25.65       26.18      3.23 o
   1   4  10        4.49        3.75      0.62 o
   2   4  10       59.63       54.30      1.63 o
   3   4  10      171.91      154.49      3.44 o
   4   4  10      106.47      101.67      2.96 o
   5   4  10       31.07       32.71      1.11 o
   6   4  10       35.33       36.19      1.03 o
   7   4  10       47.03       44.10      1.29 o
   8   4  10       21.41       22.23      1.04 o
  -7   5  10        3.69        4.14      0.83 o
  -6   5  10       63.62       61.23      2.08 o
  -5   5  10      276.67      278.76      5.08 o
  -4   5  10      319.71      328.28      5.31 o
  -3   5  10       26.63       22.39      0.92 o
  -2   5  10       35.73       32.65      1.04 o
  -1   5  10       50.71       56.35      1.66 o
   0   5  10      106.41      106.65      4.29 o
   1   5  10      371.30      359.78      5.14 o
   2   5  10      281.35      300.13      4.70 o
   3   5  10        5.21        6.16      0.67 o
   4   5  10        3.02        3.91      0.69 o
   5   5  10      112.16      115.44      2.44 o
   6   5  10        0.08        0.46      1.14 o
   7   5  10        0.14        0.32      0.56 o
  -6   6  10       31.68       31.61      1.18 o
  -5   6  10        2.39        0.82      1.39 o
  -4   6  10       39.48       41.78      1.36 o
  -3   6  10        3.36        3.37      0.75 o
  -2   6  10       14.62       13.34      0.89 o
  -1   6  10      195.76      198.83      4.21 o
   0   6  10       81.63       77.72      1.45 o
   1   6  10        5.89        6.05      0.72 o
   2   6  10       31.85       33.76      1.09 o
   3   6  10        0.02        0.14      1.64 o
   4   6  10        0.79        2.65      0.68 o
   5   6  10        1.00        0.24      1.87 o
   6   6  10       23.23       27.76      1.11 o
  -4   7  10        1.16        0.00      4.40 o
  -3   7  10       18.92       19.36      1.10 o
  -2   7  10        4.25        3.59      0.83 o
  -1   7  10       12.58       13.04      0.94 o
   0   7  10        4.61        5.87      0.58 o
   1   7  10        3.61        5.45      0.79 o
   2   7  10        7.15        9.05      0.85 o
   3   7  10       13.44       16.79      0.93 o
  -9   1  11        0.90        1.91      0.77 o
  -8   1  11       90.30      100.11      2.44 o
  -7   1  11       19.71       26.97      0.98 o
  -6   1  11        7.47        6.23      0.72 o
  -5   1  11      174.17      199.69      3.83 o
  -4   1  11      317.21      300.04      4.41 o
  -3   1  11      441.85      433.20      4.95 o
  -2   1  11       65.17       63.68      1.50 o
  -1   1  11      282.60      282.19      3.90 o
   0   1  11      335.66      350.35      3.00 o
   1   1  11     1156.43     1193.64      7.65 o
   2   1  11      326.63      339.91      4.29 o
   3   1  11      301.65      316.95      4.24 o
   4   1  11       10.25       16.59      0.77 o
   5   1  11        0.75        0.14      0.59 o
   6   1  11       19.68       29.29      0.90 o
   7   1  11        7.85        7.81      0.79 o
   8   1  11        6.36        9.69      0.91 o
   9   1  11        3.49        4.72      0.93 o
  -9   2  11      105.39      126.52      2.86 o
  -8   2  11        4.79        7.83      0.88 o
  -7   2  11        5.35        5.47      0.76 o
  -6   2  11      113.58      121.71      3.36 o
  -5   2  11      318.52      341.03      5.01 o
  -4   2  11       94.66      100.89      2.83 o
  -3   2  11      289.00      275.91      4.14 o
  -2   2  11     1411.43     1391.66      8.67 o
  -1   2  11      479.20      487.93      5.13 o
   0   2  11      482.89      492.04      4.36 o
   1   2  11       94.76       87.78      2.49 o
   2   2  11       27.04       18.80      0.72 o
   3   2  11      264.90      251.73      4.04 o
   4   2  11      106.27       91.82      1.96 o
   5   2  11       84.47       75.59      1.92 o
   6   2  11        7.23        7.69      0.74 o
   7   2  11        8.90        9.42      0.80 o
   8   2  11        0.63        0.71      1.22 o
   9   2  11       26.52       30.66      1.19 o
  -8   3  11       82.94       89.40      2.46 o
  -7   3  11        1.45        1.42      1.33 o
  -6   3  11      100.92      103.24      2.31 o
  -5   3  11        7.41        7.70      0.72 o
  -4   3  11      267.51      231.94      4.21 o
  -3   3  11      934.28      944.71      7.65 o
  -2   3  11      240.55      256.41      4.16 o
  -1   3  11      232.34      225.33      3.82 o
   0   3  11        8.20        6.42      0.69 o
   1   3  11       99.94       90.60      2.58 o
   2   3  11        4.59        6.00      0.66 o
   3   3  11       64.43       51.04      1.58 o
   4   3  11       45.50       47.78      1.61 o
   5   3  11       62.11       64.88      1.83 o
   6   3  11       23.87       24.72      0.94 o
   7   3  11        0.19        0.93      0.66 o
   8   3  11        7.02        8.90      0.91 o
  -8   4  11       11.82       11.68      0.98 o
  -7   4  11        5.95        6.52      0.83 o
  -6   4  11       28.70       26.75      1.00 o
  -5   4  11      122.80      125.09      3.59 o
  -4   4  11       42.07       34.18      0.97 o
  -3   4  11        2.81        4.11      0.66 o
  -2   4  11      137.06      141.50      3.36 o
  -1   4  11       29.38       31.03      0.96 o
   0   4  11        7.37        5.68      0.53 o
   1   4  11        1.65        1.87      0.65 o
   2   4  11        0.24        0.28      1.23 o
   3   4  11       26.24       36.39      1.03 o
   4   4  11        0.80        0.68      1.10 o
   5   4  11       38.23       38.59      1.38 o
   6   4  11       29.08       38.01      1.23 o
   7   4  11       36.37       35.82      1.13 o
   8   4  11        1.73        1.09      1.51 o
  -7   5  11       18.72       19.99      1.06 o
  -6   5  11       46.60       43.99      1.36 o
  -5   5  11       18.63       21.79      1.03 o
  -4   5  11       32.53       31.21      1.05 o
  -3   5  11       54.86       60.33      1.93 o
  -2   5  11       52.44       46.67      1.40 o
  -1   5  11       13.24       11.64      0.81 o
   0   5  11        2.24        2.45      0.46 o
   1   5  11        0.00        0.56      0.99 o
   2   5  11       12.52        8.80      0.80 o
   3   5  11       20.68       19.55      0.88 o
   4   5  11        0.68        0.92      1.14 o
   5   5  11        7.55        7.46      0.82 o
   6   5  11        0.16        0.94      1.27 o
  -5   6  11      117.14      107.84      2.70 o
  -4   6  11      146.08      153.67      4.25 o
  -3   6  11       15.40       14.88      0.96 o
  -2   6  11       94.40       96.38      2.39 o
  -1   6  11       18.24       19.48      0.93 o
   0   6  11       34.83       40.59      0.92 o
   1   6  11        3.47        3.13      0.69 o
   2   6  11        2.82        2.87      0.71 o
   3   6  11       29.86       34.38      1.04 o
   4   6  11        8.99       10.16      0.85 o
   5   6  11        0.00        0.10      0.81 o
  -2   7  11       49.49       49.20      1.75 o
  -1   7  11        0.60        3.71      1.73 o
   0   7  11       22.27       24.28      1.20 o
   1   7  11       27.12       31.15      1.08 o
   2   7  11        3.37        4.49      0.79 o
  -9   0  12      131.76      146.21      3.08 o
  -8   0  12      285.99      283.96      5.50 o
  -7   0  12       22.39       22.60      0.95 o
  -6   0  12      107.04       92.14      2.18 o
  -5   0  12      106.32       85.41      1.94 o
  -4   0  12       37.60       22.44      0.81 o
  -3   0  12       68.50       64.17      1.68 o
  -2   0  12        3.50        4.96      0.58 o
  -1   0  12      138.84      143.22      3.05 o
   0   0  12     1305.48     1289.57      9.54 o
   1   0  12     1404.67     1386.09      8.65 o
   2   0  12       67.40       58.66      1.57 o
   3   0  12       51.83       32.65      1.01 o
   4   0  12      209.38      185.48      3.77 o
   5   0  12      133.71      182.78      3.82 o
   6   0  12       20.21       19.99      0.87 o
   7   0  12       10.55       11.55      0.86 o
   8   0  12      172.57      202.04      4.64 o
   9   0  12       30.33       33.99      1.26 o
  -9   1  12       20.10       29.96      1.18 o
  -8   1  12        0.45        1.06      1.33 o
  -7   1  12      106.21      107.96      2.41 o
  -6   1  12       56.57       53.89      1.75 o
  -5   1  12       73.50       49.12      1.32 o
  -4   1  12      322.79      292.32      4.54 o
  -3   1  12       42.17       41.82      1.25 o
  -2   1  12       64.49       65.19      1.65 o
  -1   1  12        2.11        5.20      0.63 o
   0   1  12      455.35      443.75      3.59 o
   1   1  12      866.41      872.16      7.03 o
   2   1  12      201.10      215.64      3.74 o
   3   1  12      235.30      228.75      3.93 o
   4   1  12        7.99       10.34      0.78 o
   5   1  12       13.89       16.77      0.82 o
   6   1  12        3.47        4.96      0.71 o
   7   1  12       52.17       53.97      1.54 o
   8   1  12        0.66        0.53      1.23 o
   9   1  12       19.20       26.09      1.22 o
  -8   2  12       19.16       20.44      1.08 o
  -7   2  12       35.22       36.82      1.11 o
  -6   2  12       16.00       14.92      0.86 o
  -5   2  12      116.22      100.33      2.16 o
  -4   2  12       24.81       25.44      0.92 o
  -3   2  12       10.58        8.44      0.76 o
  -2   2  12      204.63      209.91      3.77 o
  -1   2  12       11.30       10.75      0.83 o
   0   2  12       38.41       29.55      0.70 o
   1   2  12       86.39       88.46      1.87 o
   2   2  12        2.13        0.43      1.10 o
   3   2  12       38.17       33.89      1.03 o
   4   2  12       45.38       36.86      1.11 o
   5   2  12        0.91        0.30      0.47 o
   6   2  12        1.52        0.01      1.05 o
   7   2  12        2.31        2.94      0.72 o
   8   2  12        0.40        0.38      0.61 o
  -8   3  12       25.44       27.29      1.16 o
  -7   3  12       33.81       30.35      1.07 o
  -6   3  12       12.06       12.39      0.86 o
  -5   3  12       22.56       18.23      0.87 o
  -4   3  12       10.07       10.13      0.77 o
  -3   3  12        7.17        7.16      0.81 o
  -2   3  12       44.98       50.81      1.74 o
  -1   3  12      193.64      184.81      3.76 o
   0   3  12       37.07       44.10      4.62 o
   1   3  12       19.94       18.75      0.81 o
   2   3  12      290.63      268.96      4.36 o
   3   3  12        1.21        0.66      1.01 o
   4   3  12        3.07        4.00      0.66 o
   5   3  12        0.06        0.45      1.00 o
   6   3  12        6.40        7.04      0.79 o
   7   3  12        2.25        1.52      0.73 o
   8   3  12        2.77        4.95      0.86 o
  -7   4  12        0.35        0.24      1.71 o
  -6   4  12      132.04      128.52      2.63 o
  -5   4  12      120.00      105.04      2.44 o
  -4   4  12      129.40      137.19      3.69 o
  -3   4  12      102.29      101.95      2.24 o
  -2   4  12        0.62        1.80      1.27 o
  -1   4  12      236.49      247.10      4.35 o
   0   4  12      402.08      399.63      5.81 o
   1   4  12      546.61      513.31      6.14 o
   2   4  12       89.74       91.55      2.07 o
   3   4  12       63.75       64.66      1.87 o
   4   4  12       25.74       29.29      0.96 o
   5   4  12      141.86      149.58      3.86 o
   6   4  12        0.77        1.78      0.72 o
   7   4  12        0.90        2.02      1.50 o
  -6   5  12       37.83       38.97      1.21 o
  -5   5  12       30.23       24.26      1.06 o
  -4   5  12      270.52      259.79      5.08 o
  -3   5  12      274.59      273.80      5.13 o
  -2   5  12       13.59       16.14      0.87 o
  -1   5  12      203.93      198.83      4.29 o
   0   5  12       46.68       48.61      1.10 o
   1   5  12        5.94        6.06      0.72 o
   2   5  12      329.28      324.38      5.28 o
   3   5  12       62.90       60.67      1.98 o
   4   5  12       17.54       16.41      0.92 o
   5   5  12       10.35       13.10      0.88 o
   6   5  12        7.68        4.97      0.84 o
  -4   6  12       24.89       26.83      1.12 o
  -3   6  12       19.31       17.20      1.06 o
  -2   6  12        0.53        1.17      0.72 o
  -1   6  12        8.66        8.70      0.88 o
   0   6  12       16.42       16.73      0.65 o
   1   6  12        9.15        7.06      0.79 o
   2   6  12        2.20        1.74      0.74 o
   3   6  12       20.76       21.64      0.98 o
   4   6  12        0.16        1.59      0.72 o
  -8   1  13        4.68        8.00      0.92 o
  -7   1  13       33.29       34.74      1.08 o
  -6   1  13        3.34        8.33      0.75 o
  -5   1  13       54.26       42.10      1.18 o
  -4   1  13        0.27        0.53      0.49 o
  -3   1  13      151.78      146.21      3.48 o
  -2   1  13      659.71      633.33      6.41 o
  -1   1  13     1230.60     1213.41      8.67 o
   0   1  13       26.92       23.58      0.67 o
   1   1  13      218.18      214.10      3.97 o
   2   1  13        0.01        2.10      1.41 o
   3   1  13       78.62       79.98      1.98 o
   4   1  13       23.07       29.23      0.90 o
   5   1  13      163.65      151.14      3.74 o
   6   1  13        4.90        4.46      0.72 o
   7   1  13        0.96        0.68      0.60 o
   8   1  13        1.69        4.32      0.89 o
  -8   2  13      117.17      123.98      2.90 o
  -7   2  13       30.86       40.54      1.16 o
  -6   2  13       43.66       32.43      1.01 o
  -5   2  13       39.24       43.62      1.39 o
  -4   2  13      152.59      158.44      3.76 o
  -3   2  13      202.66      179.13      3.78 o
  -2   2  13       23.01       25.78      0.93 o
  -1   2  13      814.51      822.23      7.30 o
   0   2  13     2213.12     2178.97     94.31 o
   1   2  13      254.36      255.97      4.34 o
   2   2  13       50.74       52.20      1.72 o
   3   2  13       20.32       21.33      0.79 o
   4   2  13        0.20        1.09      0.61 o
   5   2  13       12.63       14.16      0.83 o
   6   2  13       26.80       30.20      1.00 o
   7   2  13       10.89       13.87      0.91 o
   8   2  13        1.91        3.50      0.86 o
  -7   3  13       40.03       44.95      1.37 o
  -6   3  13       18.37       18.51      0.95 o
  -5   3  13        8.06        9.35      0.81 o
  -4   3  13       73.23       66.77      1.94 o
  -3   3  13      121.69      120.79      3.35 o
  -2   3  13      231.96      236.94      4.34 o
  -1   3  13      549.21      559.31      6.28 o
   0   3  13       63.55       61.88      1.37 o
   1   3  13      351.96      351.23      5.08 o
   2   3  13        0.09        0.77      1.05 o
   3   3  13      204.51      226.66      4.25 o
   4   3  13        1.77        1.12      0.64 o
   5   3  13       17.42       13.93      0.89 o
   6   3  13       73.09       83.88      2.28 o
   7   3  13       38.41       46.41      1.21 o
  -6   4  13        1.04        0.17      1.96 o
  -5   4  13        0.06        0.87      1.21 o
  -4   4  13       57.14       62.45      1.97 o
  -3   4  13        2.22        2.56      0.74 o
  -2   4  13        0.69        0.75      0.61 o
  -1   4  13        4.44        5.68      0.71 o
   0   4  13       36.53       34.43      0.79 o
   1   4  13       46.59       48.81      1.43 o
   2   4  13        4.51        5.21      0.77 o
   3   4  13       41.97       46.90      1.25 o
   4   4  13       48.92       57.48      1.93 o
   5   4  13       15.89       14.81      0.94 o
   6   4  13       17.21       15.14      0.97 o
  -5   5  13        1.09        0.76      0.66 o
  -4   5  13        4.28        6.05      0.84 o
  -3   5  13        3.73        4.83      0.88 o
  -2   5  13      160.01      168.34      4.16 o
  -1   5  13        0.39        2.47      0.72 o
   0   5  13        2.05        2.77      0.50 o
   1   5  13        2.69        3.67      0.71 o
   2   5  13        0.52        0.46      0.61 o
   3   5  13       10.77        9.66      0.91 o
   4   5  13       18.68       21.23      0.99 o
   5   5  13        0.03        0.89      1.27 o
  -3   6  13      107.15      108.36      2.71 o
  -2   6  13       11.23       13.16      0.96 o
  -1   6  13       72.34       70.11      2.22 o
   0   6  13       48.04       42.98      1.23 o
   1   6  13       34.35       33.25      1.15 o
   2   6  13       28.16       29.99      1.09 o
   3   6  13        0.28        0.99      1.37 o
  -8   0  14      170.74      178.47      4.66 o
  -7   0  14       14.63       18.21      0.94 o
  -6   0  14        1.46        1.49      0.67 o
  -5   0  14        1.68        1.75      0.63 o
  -4   0  14      316.50      267.79      4.62 o
  -3   0  14       28.72       31.68      1.00 o
  -2   0  14       97.95      102.11      2.13 o
  -1   0  14     1676.89     1727.75     10.58 o
   0   0  14       25.86       22.37      0.69 o
   1   0  14      371.18      345.75      5.04 o
   2   0  14      317.32      317.14      4.93 o
   3   0  14      149.86      132.50      3.38 o
   4   0  14        0.01        1.99      1.30 o
   5   0  14      284.04      306.01      5.23 o
   6   0  14       12.51       22.99      0.98 o
   7   0  14       38.54       41.64      1.32 o
  -7   1  14       34.52       30.11      1.09 o
  -6   1  14        6.08        6.30      0.82 o
  -5   1  14      221.41      210.23      4.41 o
  -4   1  14       25.68       23.88      0.89 o
  -3   1  14       71.85       58.83      1.78 o
  -2   1  14      290.05      267.15      4.52 o
  -1   1  14      227.28      231.77      4.30 o
   0   1  14       89.20       95.18      1.58 o
   1   1  14      588.42      566.14      6.32 o
   2   1  14      126.16      128.14      3.32 o
   3   1  14       44.75       50.92      1.38 o
   4   1  14      391.98      366.53      5.40 o
   5   1  14       12.08       17.62      0.91 o
   6   1  14        5.55        5.73      0.78 o
   7   1  14        7.26        8.31      0.89 o
  -7   2  14        0.42        0.15      0.73 o
  -6   2  14        0.01        1.85      1.44 o
  -5   2  14        4.86        7.92      0.78 o
  -4   2  14      152.99      138.49      3.65 o
  -3   2  14        3.06        0.86      1.18 o
  -2   2  14      311.15      332.50      5.05 o
  -1   2  14      162.51      158.23      3.69 o
   0   2  14      133.01      132.76      2.50 o
   1   2  14       51.37       51.00      1.46 o
   2   2  14       12.06       13.58      0.80 o
   3   2  14        5.97        5.44      0.74 o
   4   2  14       12.19        9.28      0.81 o
   5   2  14       21.74       20.19      0.92 o
   6   2  14        2.47        1.89      0.73 o
   7   2  14        2.75        1.20      1.43 o
  -7   3  14        9.41        7.70      0.92 o
  -6   3  14       12.23       12.60      0.92 o
  -5   3  14        8.68        9.00      0.83 o
  -4   3  14       27.48       26.37      0.99 o
  -3   3  14      101.08       91.29      2.22 o
  -2   3  14       77.66       79.04      2.12 o
  -1   3  14        9.74        8.15      0.79 o
   0   3  14       38.86       39.06      1.26 o
   1   3  14        0.36        2.12      1.34 o
   2   3  14       97.13       95.73      2.17 o
   3   3  14      117.89      106.52      2.34 o
   4   3  14       31.49       30.87      1.05 o
   5   3  14       37.35       41.21      1.46 o
   6   3  14        5.22        4.78      0.83 o
  -6   4  14        6.03        4.19      0.88 o
  -5   4  14       17.59       14.54      0.95 o
  -4   4  14      101.91       85.21      2.35 o
  -3   4  14      373.48      367.49      5.83 o
  -2   4  14       15.22       12.74      0.85 o
  -1   4  14       17.83       19.92      0.86 o
   0   4  14       18.79       19.15      1.58 o
   1   4  14        0.26        0.21      1.50 o
   2   4  14      248.09      228.50      4.68 o
   3   4  14      184.67      177.14      4.27 o
   4   4  14        0.32        1.03      0.70 o
   5   4  14       46.62       49.20      1.40 o
   6   4  14       11.81        8.91      0.97 o
  -4   5  14       23.41       23.42      1.07 o
  -3   5  14       81.05       76.99      2.28 o
  -2   5  14      117.51      114.79      2.67 o
  -1   5  14       25.34       22.18      0.99 o
   0   5  14       12.12       12.50      0.86 o
   1   5  14       45.29       39.49      1.11 o
   2   5  14        3.92        2.71      0.77 o
   3   5  14      162.93      167.55      4.30 o
   4   5  14       54.00       49.05      1.47 o
  -1   6  14        1.57        0.62      1.38 o
   0   6  14       15.81       16.30      0.83 o
   1   6  14       12.00       11.10      0.98 o
  -7   1  15        0.65        1.54      0.76 o
  -6   1  15       67.87       65.15      2.14 o
  -5   1  15       97.09       96.16      2.39 o
  -4   1  15       30.58       30.96      0.99 o
  -3   1  15        2.33        2.42      0.67 o
  -2   1  15       14.93       14.69      0.85 o
  -1   1  15       89.28       79.19      2.12 o
   0   1  15      562.86      554.68      4.61 o
   1   1  15      266.64      258.09      4.62 o
   2   1  15        0.06        0.82      0.54 o
   3   1  15       42.04       36.42      1.14 o
   4   1  15        0.09        0.26      0.51 o
   5   1  15        2.29        0.17      0.61 o
   6   1  15        0.00        0.25      1.73 o
   7   1  15        0.90        2.75      0.87 o
  -6   2  15      120.18      130.40      2.84 o
  -5   2  15       23.00       19.92      0.94 o
  -4   2  15       32.46       27.87      0.99 o
  -3   2  15      220.44      222.52      4.46 o
  -2   2  15       51.21       43.66      1.43 o
  -1   2  15      183.96      176.04      4.04 o
   0   2  15       31.89       34.01      1.34 o
   1   2  15      463.35      471.69      6.13 o
   2   2  15      244.73      234.82      4.49 o
   3   2  15       67.27       67.67      2.00 o
   4   2  15       37.05       37.77      1.09 o
   5   2  15        3.81        1.11      0.69 o
   6   2  15        3.67        5.88      0.86 o
  -6   3  15        1.46        0.44      1.65 o
  -5   3  15       26.53       22.39      1.02 o
  -4   3  15       21.56       20.95      0.96 o
  -3   3  15        0.66        2.83      1.45 o
  -2   3  15       89.98       90.02      2.26 o
  -1   3  15       33.72       29.05      1.01 o
   0   3  15      227.94      212.52      3.14 o
   1   3  15        5.36        5.07      0.74 o
   2   3  15       90.74       98.73      2.31 o
   3   3  15      175.04      184.96      4.37 o
   4   3  15       76.44       82.82      2.32 o
   5   3  15       19.77       22.81      1.06 o
   6   3  15        8.09        5.47      0.88 o
  -5   4  15        3.42        2.99      0.84 o
  -4   4  15       12.57       10.37      0.89 o
  -3   4  15       13.59       11.68      0.96 o
  -2   4  15       13.61       15.22      0.93 o
  -1   4  15       19.40       21.66      0.98 o
   0   4  15       21.09       21.24      0.94 o
   1   4  15      159.31      169.78      4.11 o
   2   4  15        6.99        7.41      0.87 o
   3   4  15       14.91       11.04      0.96 o
   4   4  15        5.91        6.95      0.89 o
   5   4  15        7.26        7.26      0.94 o
  -3   5  15        9.92        8.30      0.91 o
  -2   5  15        0.27        0.57      1.16 o
  -1   5  15       23.24       23.53      1.05 o
   0   5  15        2.07        1.80      0.52 o
   1   5  15       41.97       39.73      1.15 o
   2   5  15        0.32        0.32      1.62 o
   3   5  15       24.80       25.47      1.15 o
  -6   0  16       18.00       21.35      1.02 o
  -5   0  16        1.51        1.88      0.70 o
  -4   0  16        0.43        0.49      0.55 o
  -3   0  16       36.63       34.83      1.11 o
  -2   0  16       83.33       75.15      2.06 o
  -1   0  16      177.39      187.22      4.16 o
   0   0  16       32.68       35.57      0.72 o
   1   0  16      109.19      100.00      2.32 o
   2   0  16      144.70      132.31      3.63 o
   3   0  16       52.20       51.20      1.47 o
   4   0  16      123.88      118.98      2.60 o
   5   0  16        7.98        5.60      0.82 o
   6   0  16       23.57       25.92      1.13 o
  -6   1  16        8.73        4.59      0.87 o
  -5   1  16       10.75        9.30      0.88 o
  -4   1  16       50.72       44.17      1.47 o
  -3   1  16        0.01        0.21      1.43 o
  -2   1  16        5.92        7.73      0.80 o
  -1   1  16      119.94      113.31      3.30 o
   0   1  16       46.68       49.59      1.25 o
   1   1  16       54.87       50.45      1.49 o
   2   1  16        3.50        4.55      0.71 o
   3   1  16        0.61        2.38      1.41 o
   4   1  16       28.65       33.57      1.09 o
   5   1  16       59.07       58.79      1.70 o
   6   1  16       36.10       30.96      1.17 o
  -5   2  16       24.20       19.92      1.04 o
  -4   2  16        6.25        8.23      0.83 o
  -3   2  16        6.05        7.03      0.75 o
  -2   2  16        0.47        0.32      0.50 o
  -1   2  16        2.51        3.44      0.74 o
   0   2  16       10.63       13.63      0.58 o
   1   2  16        8.37        5.14      0.79 o
   2   2  16        0.46        0.28      1.37 o
   3   2  16        3.39        4.15      0.80 o
   4   2  16        6.70        5.51      0.82 o
   5   2  16        2.78        5.51      0.81 o
  -5   3  16        7.69        6.58      0.85 o
  -4   3  16        1.43        0.41      0.59 o
  -3   3  16        9.92        8.59      0.84 o
  -2   3  16        0.81        1.70      1.37 o
  -1   3  16       15.35       16.41      0.90 o
   0   3  16       60.27       59.01      1.28 o
   1   3  16       14.77       14.58      0.89 o
   2   3  16       11.31       11.03      0.88 o
   3   3  16        0.14        0.24      0.54 o
   4   3  16        0.03        0.51      0.65 o
   5   3  16       10.73       10.20      0.99 o
  -3   4  16       16.18       13.50      0.96 o
  -2   4  16       98.53       97.47      2.51 o
  -1   4  16       34.30       33.76      1.09 o
   0   4  16        4.54        4.55      0.88 o
   1   4  16       19.93       20.09      1.02 o
   2   4  16        4.35        5.26      0.86 o
   3   4  16       24.81       25.50      1.12 o
  -5   1  17        4.79        6.65      0.84 o
  -4   1  17       57.44       53.32      1.70 o
  -3   1  17      125.92      115.56      2.56 o
  -2   1  17       73.58       64.57      2.05 o
  -1   1  17       35.69       33.67      1.06 o
   0   1  17        7.80        6.40      0.54 o
   1   1  17        1.88        0.84      1.26 o
   2   1  17        1.25        1.02      1.30 o
   3   1  17        0.09        0.15      1.79 o
   4   1  17        4.52        4.73      0.84 o
   5   1  17        5.59        5.86      0.88 o
  -4   2  17      111.14      118.43      2.71 o
  -3   2  17       10.53       10.61      0.85 o
  -2   2  17       25.39       21.74      1.01 o
  -1   2  17      164.59      153.53      4.11 o
   0   2  17       35.58       35.50      2.24 o
   1   2  17        4.14        5.58      0.77 o
   2   2  17       29.29       30.14      1.06 o
   3   2  17       87.40       79.24      2.27 o
   4   2  17       10.93        7.46      0.91 o
  -3   3  17       51.58       53.24      1.74 o
  -2   3  17        0.13        1.59      1.39 o
  -1   3  17        5.63        6.49      0.82 o
   0   3  17      125.57      120.23      1.91 o
   1   3  17       76.66       78.65      2.21 o
   2   3  17       39.13       33.03      1.11 o
   3   3  17        0.82        0.78      1.34 o
  -1   4  17        0.31        1.00      1.33 o
   0   4  17        0.00        0.42      0.59 o
   1   4  17        7.78        7.34      0.90 o
  -4   0  18        1.66        0.72      1.39 o
  -3   0  18        1.16        0.72      1.18 o
  -2   0  18        0.25        2.50      1.57 o
  -1   0  18      116.95      108.30      2.53 o
   0   0  18        1.93        3.81      0.69 o
   1   0  18       12.24        9.18      0.84 o
   2   0  18       18.47       16.39      0.94 o
   3   0  18        9.66        8.82      0.87 o
  -3   1  18        0.24        1.30      1.39 o
  -2   1  18       75.49       75.59      2.31 o
  -1   1  18        1.71        1.01      0.71 o
   0   1  18        0.62        0.37      0.39 o
   1   1  18       13.36       11.72      0.89 o
   2   1  18        7.13        3.44      0.79 o
   3   1  18       41.98       40.26      1.19 o
  -3   2  18        6.13        6.35      0.92 o
  -2   2  18        7.99        9.95      0.89 o
  -1   2  18        8.19        7.34      0.85 o
   0   2  18        6.11        5.51      0.58 o
   1   2  18        0.10        0.43      1.29 o
   2   2  18        0.98        1.36      0.74 o
   0   3  18        0.05        0.46      0.99 o
   0   1  19       13.41       14.60      0.66 o
 
